# Supplementary material for: Mechanisms and drivers of belemnite body-size dynamics across the Pliensbachian–Toarcian crisis
Source: R Soc Open Sci. 2019 Dec 11;6(12):190494. doi: 10.1098/rsos.190494 (PMC6936285; doi:10.1098/rsos.190494)
Supplement: Supplementary Tables [file rsos190494supp2.xlsx]

## Sheet: TS1 body size database
		Table S1 - Measured body-size parameters on belemnite specimens from the Upper Pliensbachian-Toarcian interval of the Peniche section and selected environmental parameters from the literature.																								Scanned specimens	Suan et al., 2008	Hesselbo et al., 2007	Percival et al., 2015					Correia et al., 2017	Correia et al., 2017	Hesselbo et al., 2007	Mattioli et al 2009	Mattioli et al 2009
bed number_manuscript	MCUC number	collection	remarks	Location	Formation	Ontogeny	Subfamily	Genus	Groups	Species	Specimen	Age	Ammonite Zone	bed number	Original level	Merged levels	l with epirostrum	L	l	Dv	Dl	H	W	GM (formula)	GM.1	Post phragmocone volume(from scans)	d18O	d13C	Hg (ppm)	Hg/TOC	TOC	abundance (no. Of belemnites/m2)	lithology	dinoflagelates	Luehndea spinosa	Standardized 87Sr/86Sr	CaCO3 (wt %)	Schizosphaerella size
P10	2018.10.001	1st m2	no epirostrum	Peniche	Cabo Carvoeiro Fm.	adult	Acrocoelitidae	Acrocoelites sp.	Acrocoelites sp.	Acrocoelites sp.	1	Toarcian	Levisoni	P10	P133	P133		118.98				14.52	14.52	0			-2.2	4.98	NA	NA	NA	4	limestone	3.61429	0	0.707151	75.318	9.69412
P10	2018.10.002	1st m2	no epirostrum	Peniche	Cabo Carvoeiro Fm.	adult	Acrocoelitidae	Acrocoelites sp.	Acrocoelites sp.	Acrocoelites sp.	2	Toarcian	Levisoni	P10	P133	P133		141.26	98.94	13.78	12.95			26.0394	26.0394		-2.2	4.98	NA	NA	NA	4	limestone	3.61429	0	0.707151	75.318	9.69412
P10	2018.10.003	1st m2	no epirostrum	Peniche	Cabo Carvoeiro Fm.	neanic	indeterminable	indeterminable	indeterminable	indeterminable	3	Toarcian	Levisoni	P10	P133	P133		61.06	32.97	9.2	9.2	9.87	9.87	14.0788	14.0788		-2.2	4.98	NA	NA	NA	4	limestone	3.61429	0	0.707151	75.318	9.69412
P10	2018.10.004	1st m2	no epirostrum	Peniche	Cabo Carvoeiro Fm.	neanic	indeterminable	indeterminable	indeterminable	indeterminable	4	Toarcian	Levisoni	P10	P133	P133		40.84						0			-2.2	4.98	NA	NA	NA	4	limestone	3.61429	0	0.707151	75.318	9.69412
P10	2018.10.005	ref coll	no epirostrum	Peniche	Cabo Carvoeiro Fm.	adult	indeterminable	indeterminable	indeterminable	indeterminable	5	Toarcian	Levisoni	P10	P133	P133								0			-2.2	4.98	NA	NA	NA	4	limestone	3.61429	0	0.707151	75.318	9.69412
P10	2018.10.006	ref coll	no epirostrum	Peniche	Cabo Carvoeiro Fm.	neanic	indeterminable	indeterminable	indeterminable	indeterminable	6	Toarcian	Levisoni	P10	P133	P133								0			-2.2	4.98	NA	NA	NA	4	limestone	3.61429	0	0.707151	75.318	9.69412
P10	2018.10.007	ref coll	no epirostrum	Peniche	Cabo Carvoeiro Fm.	neanic	indeterminable	indeterminable	indeterminable	indeterminable	7	Toarcian	Levisoni	P10	P133	P133		43.4		8.49	8.49			0			-2.2	4.98	NA	NA	NA	4	limestone	3.61429	0	0.707151	75.318	9.69412
P10	2018.10.008	ref coll	no epirostrum	Peniche	Cabo Carvoeiro Fm.	neanic	indeterminable	indeterminable	indeterminable	indeterminable	8	Toarcian	Levisoni	P10	P133	P133		49.33		9.66	9.66			0			-2.2	4.98	NA	NA	NA	4	limestone	3.61429	0	0.707151	75.318	9.69412
P10	2018.10.009	ref coll	no epirostrum	Peniche	Cabo Carvoeiro Fm.	neanic	indeterminable	indeterminable	indeterminable	indeterminable	9	Toarcian	Levisoni	P10	P133	P133								0			-2.2	4.98	NA	NA	NA	4	limestone	3.61429	0	0.707151	75.318	9.69412
P10	2018.10.010	ref coll	no epirostrum	Peniche	Cabo Carvoeiro Fm.	neanic	indeterminable	indeterminable	indeterminable	indeterminable	10	Toarcian	Levisoni	P10	P133	P133		62.67				10.26	10.26	0			-2.2	4.98	NA	NA	NA	4	limestone	3.61429	0	0.707151	75.318	9.69412
P10	2018.10.011	ref coll	no epirostrum	Peniche	Cabo Carvoeiro Fm.	juvenile	indeterminable	indeterminable	indeterminable	indeterminable	11	Toarcian	Levisoni	P10	P133	P133		33.75				5.22	5.01	0			-2.2	4.98	NA	NA	NA	4	limestone	3.61429	0	0.707151	75.318	9.69412
P9	2018.10.012	ref coll	no epirostrum	Peniche	Cabo Carvoeiro	juvenile	Passaloteuthididae	Pseudohastites	P. longiformis	longiformis	1_16-54 cm	Toarcian	Polymorphum	P9	P16	P20		30.49						0			-1.36	3.817	0.01092	0.026	0.42	4	marly limestone	98.0351	96.7968	0.707113	55.0634	9.2
P9	2018.10.013	ref coll	no epirostrum	Peniche	Cabo Carvoeiro	adult	Passaloteuthididae	Pseudohastites	P. longiformis	longiformis	2_16-54 cm	Toarcian	Polymorphum	P9	P16	P20		55.71						0			-1.36	3.817	0.01092	0.026	0.42	4	marly limestone	98.0351	96.7968	0.707113	55.0634	9.2
P9	2018.10.014	ref coll	no epirostrum	Peniche	Cabo Carvoeiro	neanic	Passaloteuthididae	Pseudohastites	P. longiformis	longiformis	3_16-54 cm	Toarcian	Polymorphum	P9	P16	P20		44.67	35.8	5.35	5.2	4.99	4.99	9.9865	9.9865	704.29	-1.36	3.817	0.01092	0.026	0.42	4	marly limestone	98.0351	96.7968	0.707113	55.0634	9.2
P9	2018.10.015	ref coll	no epirostrum	Peniche	Cabo Carvoeiro	adult	Passaloteuthididae	Pseudohastites	P. longiformis	longiformis	4_16-54 cm	Toarcian	Polymorphum	P9	P16	P20		56.25	41.34	6.89	6.89	6.86	6.18	12.52	12.52	964.52	-1.36	3.817	0.01092	0.026	0.42	4	marly limestone	98.0351	96.7968	0.707113	55.0634	9.2
P9	2018.10.016	ref coll	no epirostrum	Peniche	Cabo Carvoeiro	adult	Passaloteuthididae	Pseudohastites	P. longiformis	longiformis	5_16-54 cm	Toarcian	Polymorphum	P9	P16	P20		44.38				6.3	6.54	0			-1.36	3.817	0.01092	0.026	0.42	4	marly limestone	98.0351	96.7968	0.707113	55.0634	9.2
P9	2018.10.017	ref coll	no epirostrum	Peniche	Cabo Carvoeiro	adult	Passaloteuthididae	Pseudohastites	P. longiformis	longiformis	6_16-54 cm	Toarcian	Polymorphum	P9	P16	P20		53.16				5.49	5.38	0			-1.36	3.817	0.01092	0.026	0.42	4	marly limestone	98.0351	96.7968	0.707113	55.0634	9.2
P9	2018.10.018	ref coll	no epirostrum	Peniche	Cabo Carvoeiro	adult	Passaloteuthididae	Pseudohastites	P. longiformis	longiformis	7_16-54 cm	Toarcian	Polymorphum	P9	P16	P20		54.01						0			-1.36	3.817	0.01092	0.026	0.42	4	marly limestone	98.0351	96.7968	0.707113	55.0634	9.2
P9	2018.10.019	1st m2	no epirostrum	Peniche	Cabo Carvoeiro	neanic	Passaloteuthididae	Pseudohastites	P. longiformis	longiformis	1_16	Toarcian	Polymorphum	P9	P16	P20		41.55	36.3	4.71	4.67	4.37	4.37	9.27715	9.27715		-1.36	3.817	0.01092	0.026	0.42	4	marly limestone	98.0351	96.7968	0.707113	55.0634	9.2
P9	2018.10.020	1st m2	no epirostrum	Peniche	Cabo Carvoeiro	indeterminable	Passaloteuthididae	Pseudohastites	P. longiformis	longiformis	2_16	Toarcian	Polymorphum	P9	P16	P20		41.55						0			-1.36	3.817	0.01092	0.026	0.42	4	marly limestone	98.0351	96.7968	0.707113	55.0634	9.2
P9	2018.10.021	1st m2	no epirostrum	Peniche	Cabo Carvoeiro	neanic	Passaloteuthididae	Pseudohastites	P. longiformis	longiformis	3_16	Toarcian	Polymorphum	P9	P16	P20		41.55						0			-1.36	3.817	0.01092	0.026	0.42	4	marly limestone	98.0351	96.7968	0.707113	55.0634	9.2
P9	2018.10.022	ref coll	no epirostrum	Peniche	Cabo Carvoeiro	juvenile	Passaloteuthididae	Pseudohastites	P. longiformis	longiformis	4_16	Toarcian	Polymorphum	P9	P16	P20		30.28	25.81	4.87	5.2	5.27	4.98	8.67841	8.67841	479.41	-1.36	3.817	0.01092	0.026	0.42	4	marly limestone	98.0351	96.7968	0.707113	55.0634	9.2
P9	2018.10.023	ref coll	no epirostrum	Peniche	Cabo Carvoeiro	juvenile	Passaloteuthididae	Pseudohastites	P. longiformis	longiformis	2'_16	Toarcian	Polymorphum	P9	P16	P20		41.55						0			-1.36	3.817	0.01092	0.026	0.42	4	marly limestone	98.0351	96.7968	0.707113	55.0634	9.2
P9	2018.10.024	ref coll	epirostrum	Peniche	Cabo Carvoeiro	neanic	Passaloteuthididae	Pseudohastites	P. longiformis	longiformis	5_16	Toarcian	Polymorphum	P9	P16	P20	37.52	48.54	24.78	6.28	6.23			11.365	11.365		-1.36	3.817	0.01092	0.026	0.42	4	marly limestone	98.0351	96.7968	0.707113	55.0634	9.2
P9	2018.10.025	ref coll	no epirostrum	Peniche	Cabo Carvoeiro	juvenile	Passaloteuthididae	Pseudohastites	P. longiformis	longiformis	6_16	Toarcian	Polymorphum	P9	P16	P20		34.04				4.53	4.6	0			-1.36	3.817	0.01092	0.026	0.42	4	marly limestone	98.0351	96.7968	0.707113	55.0634	9.2
P9	2018.10.026	ref coll	no epirostrum	Peniche	Cabo Carvoeiro	neanic	Passaloteuthididae	Passaloteuthis	P. bisulcata	bisulcata	7_16	Toarcian	Polymorphum	P9	P16	P20		61.04						0			-1.36	3.817	0.01092	0.026	0.42	4	marly limestone	98.0351	96.7968	0.707113	55.0634	9.2
P9	2018.10.027	ref coll	epirostrum	Peniche	Cabo Carvoeiro	adult	Passaloteuthididae	Pseudohastites	P. longiformis	longiformis	8_16	Toarcian	Polymorphum	P9	P16	P20	45.6	55.62	23.37	5.97	5.77	5.91	5.67	11.6244	11.6244		-1.36	3.817	0.01092	0.026	0.42	4	marly limestone	98.0351	96.7968	0.707113	55.0634	9.2
P9	2018.10.028	ref coll	no epirostrum	Peniche	Cabo Carvoeiro	neanic	Passaloteuthididae	Pseudohastites	P. longiformis	longiformis	9_16	Toarcian	Polymorphum	P9	P16	P20		30.28				5.17	4.37	0			-1.36	3.817	0.01092	0.026	0.42	4	marly limestone	98.0351	96.7968	0.707113	55.0634	9.2
P9	2018.10.029	ref coll	no epirostrum	Peniche	Cabo Carvoeiro	adult	Passaloteuthididae	Passaloteuthis	P. milleri	milleri	10_16	Toarcian	Polymorphum	P9	P16	P20		70.02	46.57	10.02	9.44	9.8	9.8	16.3926	16.3926	3857.7	-1.36	3.817	0.01092	0.026	0.42	4	marly limestone	98.0351	96.7968	0.707113	55.0634	9.2
P9	2018.10.030	ref coll	no epirostrum	Peniche	Cabo Carvoeiro	neanic	Passaloteuthididae	Pseudohastites	P. longiformis	longiformis	1_20	Toarcian	Polymorphum	P9	P20	P20		41.47	28.55	6.94	6.94	7.51	7.51	11.1201	11.1201		-1.69	3.72	0.01092	0.039	0.42	4	marly limestone	99.9381	98.7068	0.707124	41.0526	10.2824
P9	2018.10.031	ref coll	no epirostrum	Peniche	Cabo Carvoeiro	neanic	Passaloteuthididae	Pseudohastites	P. longiformis	longiformis	2_20+160 cm	Toarcian	Polymorphum	P9	P24	P20		37.6	23.75	5.73	6.13	6.13	6.01	9.41368	9.41368	514.36	NA	NA	0.02491	0.053	0.47	4	marly limestone	90.9818	88.1455	NA	38.9206	9.12941
P9	2018.10.032	ref coll	no epirostrum	Peniche	Cabo Carvoeiro	neanic	Passaloteuthididae	Passaloteuthis	P. bisulcata	bisulcata	3_20+160 cm	Toarcian	Polymorphum	P9	P24	P20		57.47	28.73	11.63	11.63			15.7217	15.7217		NA	NA	0.02491	0.053	0.47	4	marly limestone	90.9818	88.1455	NA	38.9206	9.12941
P9	2018.10.033	ref coll	no epirostrum	Peniche	Cabo Carvoeiro	adult	Passaloteuthididae	Parapassaloteuthis	Parap. sp. 1	Parapassaloteuthis sp. 1	4_20+60	Toarcian	Polymorphum	P9	P20	P20		40.29						0			-1.69	3.72	0.01599	0.039	0.41	4	marly limestone	99.9381	98.7068	0.707124	41.0526	10.2824
P9	2018.10.034	ref coll	no epirostrum	Peniche	Cabo Carvoeiro	neanic	Passaloteuthididae	Pseudohastites	P. longiformis	longiformis	5_20+60	Toarcian	Polymorphum	P9	P20	P20		40.74						0			-1.69	3.72	0.01599	0.039	0.41	4	marly limestone	99.9381	98.7068	0.707124	41.0526	10.2824
P9	2018.10.035	ref coll	no epirostrum	Peniche	Cabo Carvoeiro	neanic	indeterminable	indeterminable	indeterminable	indeterminable	6_20+43	Toarcian	Polymorphum	P9	P20	P20		60.41						0			-1.69	3.72	0.01599	0.039	0.41	4	marly limestone	99.9381	98.7068	0.707124	41.0526	10.2824
P9	2018.10.036	ref coll	no epirostrum	Peniche	Cabo Carvoeiro	neanic	indeterminable	indeterminable	indeterminable	indeterminable	7_20+30	Toarcian	Polymorphum	P9	P20	P20		54.89						0			-1.69	3.72	0.01599	0.039	0.41	4	marly limestone	99.9381	98.7068	0.707124	41.0526	10.2824
P9	2018.10.037	ref coll	no epirostrum	Peniche	Cabo Carvoeiro	neanic	indeterminable	indeterminable	indeterminable	indeterminable	8_20+60	Toarcian	Polymorphum	P9	P20	P20		66.48						0			-1.69	3.72	0.01599	0.039	0.41	4	marly limestone	99.9381	98.7068	0.707124	41.0526	10.2824
P9	2018.10.038	ref coll	no epirostrum	Peniche	Cabo Carvoeiro	indeterminable	Passaloteuthididae	Pseudohastites	P. longiformis	longiformis	9_20+60	Toarcian	Polymorphum	P9	P20	P20		40.74						0			-1.69	3.72	0.01599	0.039	0.41	4	marly limestone	99.9381	98.7068	0.707124	41.0526	10.2824
P9	2018.10.039	ref coll	no epirostrum	Peniche	Cabo Carvoeiro	indeterminable	Passaloteuthididae	Pseudohastites	P. longiformis	longiformis	10_20+60	Toarcian	Polymorphum	P9	P20	P20		40.74						0			-1.69	3.72	0.01599	0.039	0.41	4	marly limestone	99.9381	98.7068	0.707124	41.0526	10.2824
P9	2018.10.040	ref coll	no epirostrum	Peniche	Cabo Carvoeiro	neanic	Passaloteuthididae	Pseudohastites	P. longiformis	longiformis	11_20	Toarcian	Polymorphum	P9	P20	P20		33.53				5.18	5.18	0			-1.69	3.72	0.01599	0.039	0.41	4	marly limestone	99.9381	98.7068	0.707124	41.0526	10.2824
P9	2018.10.041	ref coll	no epirostrum	Peniche	Cabo Carvoeiro	neanic	Passaloteuthididae	Pseudohastites	P. longiformis	longiformis	12_20	Toarcian	Polymorphum	P9	P20	P20		40.58						0			-1.69	3.72	0.01599	0.039	0.41	4	marly limestone	99.9381	98.7068	0.707124	41.0526	10.2824
P9	2018.10.042	ref coll	no epirostrum	Peniche	Cabo Carvoeiro	neanic	Passaloteuthididae	Pseudohastites	P. longiformis	longiformis	13_20	Toarcian	Polymorphum	P9	P20	P20		38.22				5.99	5.46	0			-1.69	3.72	0.01599	0.039	0.41	4	marly limestone	99.9381	98.7068	0.707124	41.0526	10.2824
P9	2018.10.043	ref coll	no epirostrum	Peniche	Cabo Carvoeiro	adult	Passaloteuthididae	Parapassaloteuthis	Parap. sp. 1	Parapassaloteuthis sp. 1	14_20	Toarcian	Polymorphum	P9	P20	P20		44.45						0			-1.69	3.72	0.01599	0.039	0.41	4	marly limestone	99.9381	98.7068	0.707124	41.0526	10.2824
P9	2018.10.044	ref coll	no epirostrum	Peniche	Cabo Carvoeiro	indeterminable	indeterminable	indeterminable	indeterminable	indeterminable	15_16+402	Toarcian	Polymorphum	P9	P24	P20		37.55						0			NA	NA	0.02491	0.053	0.47	4	marly limestone	90.9818	88.1455	NA	38.9206	9.12941
P9	2018.10.045	ref coll	no epirostrum	Peniche	Cabo Carvoeiro	adult	Passaloteuthididae	Pseudohastites	P. longiformis	longiformis	16_24t+32	Toarcian	Polymorphum	P9	P24	P20		49.71						0			NA	NA	0.02491	0.053	0.47	4	marly limestone	90.9818	88.1455	NA	38.9206	9.12941
P9	2018.10.046	ref coll	no epirostrum	Peniche	Cabo Carvoeiro	juvenile	Passaloteuthididae	Passaloteuthis	Passaloteuthis sp. juv	Passaloteuthis sp. juv	17_24t+38	Toarcian	Polymorphum	P9	P24	P20		30.27						0			NA	NA	0.02491	0.053	0.47	4	marly limestone	90.9818	88.1455	NA	38.9206	9.12941
P9	2018.10.047	ref coll	no epirostrum	Peniche	Cabo Carvoeiro	adult	Passaloteuthididae	Pseudohastites	P. longiformis	longiformis	18_C1/C2	Toarcian	Polymorphum	P9	P24	P20		46.56						0			NA	NA	0.02491	0.053	0.47	4	marly limestone	90.9818	88.1455	NA	38.9206	9.12941
P9	2018.10.048	ref coll	no epirostrum	Peniche	Cabo Carvoeiro	juvenile	Passaloteuthididae	Pseudohastites	P. longiformis	longiformis	19_c1/c2-0.15	Toarcian	Polymorphum	P9	P24	P20		34.96						0			NA	NA	0.02491	0.053	0.47	4	marly limestone	90.9818	88.1455	NA	38.9206	9.12941
P9	2018.10.049	ref coll	no epirostrum	Peniche	Cabo Carvoeiro	neanic	Passaloteuthididae	Passaloteuthis	P. milleri	milleri	20_ci/c2-0.15	Toarcian	Polymorphum	P9	P24	P20		55.04	31.3	7.78	7.78			12.3737	12.3737		NA	NA	0.02491	0.053	0.47	4	marly limestone	90.9818	88.1455	NA	38.9206	9.12941
P9	2018.10.050	ref coll	no epirostrum	Peniche	Cabo Carvoeiro	adult	Passaloteuthididae	Pseudohastites	P. longiformis	longiformis	21_16+430	Toarcian	Polymorphum	P9	P24	P20		46.12	36.2	6.27	6.62			11.4537	11.4537		NA	NA	0.02491	0.053	0.47	4	marly limestone	90.9818	88.1455	NA	38.9206	9.12941
P9	2018.10.051	ref coll	no epirostrum	Peniche	Cabo Carvoeiro	juvenile	Passaloteuthididae	Passaloteuthis	P. bisulcata	bisulcata	22_c1/c2-0.2	Toarcian	Polymorphum	P9	P24	P20		52.6						0			NA	NA	0.02491	0.053	0.47	4	marly limestone	90.9818	88.1455	NA	38.9206	9.12941
P9	2018.10.052	ref coll	no epirostrum	Peniche	Cabo Carvoeiro	juvenile	Passaloteuthididae	Pseudohastites	P. longiformis	longiformis	23_24t+68	Toarcian	Polymorphum	P9	P24	P20		23.43		4.12	4.35			0			NA	NA	0.02491	0.053	0.47	4	marly limestone	90.9818	88.1455	NA	38.9206	9.12941
P9	2018.10.053	ref coll	no epirostrum	Peniche	Cabo Carvoeiro	juvenile	Passaloteuthididae	Passaloteuthis	P. bisulcata	bisulcata	24_24t+68	Toarcian	Polymorphum	P9	P24	P20		39.03						0			NA	NA	0.02491	0.053	0.47	4	marly limestone	90.9818	88.1455	NA	38.9206	9.12941
P9	2018.10.054	ref coll	no epirostrum	Peniche	Cabo Carvoeiro	juvenile	Passaloteuthididae	Pseudohastites	P. longiformis	longiformis	25_24t+38	Toarcian	Polymorphum	P9	P24	P20		27.16						0			NA	NA	0.02491	0.053	0.47	4	marly limestone	90.9818	88.1455	NA	38.9206	9.12941
P9	2018.10.055	ref coll	no epirostrum	Peniche	Cabo Carvoeiro	neanic	Passaloteuthididae	Pseudohastites	P. longiformis	longiformis	26_24t	Toarcian	Polymorphum	P9	P24	P20		42.93	32.59	5.65	5.69			10.1566	10.1566		NA	NA	0.02491	0.053	0.47	4	marly limestone	90.9818	88.1455	NA	38.9206	9.12941
P9	2018.10.056	ref coll	no epirostrum	Peniche	Cabo Carvoeiro	adult	Passaloteuthididae	Pseudohastites	P. longiformis	longiformis	27_16+133	Toarcian	Polymorphum	P9	P20	P20		47.07						0			-1.69	3.72	0.01599	0.039	0.41	4	marly limestone	99.9381	98.7068	0.707124	41.0526	10.2824
P9	2018.10.057	ref coll	no epirostrum	Peniche	Cabo Carvoeiro	neanic	Passaloteuthididae	Pseudohastites	P. longiformis	longiformis	28_16+133	Toarcian	Polymorphum	P9	P20	P20		38.83						0			-1.69	3.72	0.01599	0.039	0.41	4	marly limestone	99.9381	98.7068	0.707124	41.0526	10.2824
P9	2018.10.058	ref coll	epirostrum	Peniche	Cabo Carvoeiro	adult	Passaloteuthididae	Pseudohastites	P. longiformis	longiformis	29_16+136	Toarcian	Polymorphum	P9	P20	P20	25.94	39.24	19.38	5.4	5.4			9.11142	9.11142		-1.69	3.72	0.01599	0.039	0.41	4	marly limestone	99.9381	98.7068	0.707124	41.0526	10.2824
P9	2018.10.059	ref coll	no epirostrum	Peniche	Cabo Carvoeiro	adult	Passaloteuthididae	Pseudohastites	P. longiformis	longiformis	30_16+220	Toarcian	Polymorphum	P9	P20	P20		45.97						0			-1.69	3.72	0.01599	0.039	0.41	4	marly limestone	99.9381	98.7068	0.707124	41.0526	10.2824
P9	2018.10.060	ref coll	no epirostrum	Peniche	Cabo Carvoeiro	neanic	Passaloteuthididae	Pseudohastites	P. longiformis	longiformis	31_16+250	Toarcian	Polymorphum	P9	P20	P20		36.55						0			-1.69	3.72	0.01599	0.039	0.41	4	marly limestone	99.9381	98.7068	0.707124	41.0526	10.2824
P9	2018.10.061	ref coll	no epirostrum	Peniche	Cabo Carvoeiro	juvenile	Passaloteuthididae	Pseudohastites	P. longiformis	longiformis	32_16+28	Toarcian	Polymorphum	P9	P16	P20		30.41	20.76	4.22	4.5			7.33248	7.33248		-1.36	3.817	0.01092	0.026	0.42	4	marly limestone	98.0351	96.7968	0.707113	55.0634	9.2
P9	2018.10.062	ref coll	no epirostrum	Peniche	Cabo Carvoeiro	neanic	Passaloteuthididae	Passaloteuthis	P. bisulcata	bisulcata	33_16+20	Toarcian	Polymorphum	P9	P16	P20		69.85						0			-1.36	3.817	0.01092	0.026	0.42	4	marly limestone	98.0351	96.7968	0.707113	55.0634	9.2
P9	2018.10.063	ref coll	epirostrum	Peniche	Cabo Carvoeiro	adult	Passaloteuthididae	Pseudohastites	P. longiformis	longiformis	34_16+70	Toarcian	Polymorphum	P9	P16	P20	33.97	49.85	28.49					0			-1.36	3.817	0.01092	0.026	0.42	4	marly limestone	98.0351	96.7968	0.707113	55.0634	9.2
P9	2018.10.064	ref coll	no epirostrum	Peniche	Cabo Carvoeiro	neanic	Passaloteuthididae	Pseudohastites	P. longiformis	longiformis	35_16+44	Toarcian	Polymorphum	P9	P16	P20		44.03	32.86	5.95	5.95			10.5172	10.5172		-1.36	3.817	0.01092	0.026	0.42	4	marly limestone	98.0351	96.7968	0.707113	55.0634	9.2
P9	2018.10.065	ref coll	no epirostrum	Peniche	Cabo Carvoeiro	juvenile	Passaloteuthididae	Pseudohastites	P. longiformis	longiformis	36_16+44	Toarcian	Polymorphum	P9	P16	P20		27.91	18.42	3.73	3.28			6.08542	6.08542		-1.36	3.817	0.01092	0.026	0.42	4	marly limestone	98.0351	96.7968	0.707113	55.0634	9.2
P9	2018.10.066	ref coll	no epirostrum	Peniche	Cabo Carvoeiro	juvenile	Passaloteuthididae	Parapassaloteuthis	Parap. sp. 1	Parapassaloteuthis sp. 1	37_16+44	Toarcian	Polymorphum	P9	P16	P20		26.39	13.31	6.73	6.11			8.17984	8.17984		-1.36	3.817	0.01092	0.026	0.42	4	marly limestone	98.0351	96.7968	0.707113	55.0634	9.2
P9	2018.10.067	ref coll	no epirostrum	Peniche	Cabo Carvoeiro	adult	Passaloteuthididae	Pseudohastites	P. longiformis	longiformis	38_16+44	Toarcian	Polymorphum	P9	P16	P20		58.08	44.02	10.32	10.32			16.7367	16.7367		-1.36	3.817	0.01092	0.026	0.42	4	marly limestone	98.0351	96.7968	0.707113	55.0634	9.2
P9	2018.10.068	ref coll	no epirostrum	Peniche	Cabo Carvoeiro	juvenile	Passaloteuthididae	Pseudohastites	P. longiformis	longiformis	39_16+44	Toarcian	Polymorphum	P9	P16	P20		26.4						0			-1.36	3.817	0.01092	0.026	0.42	4	marly limestone	98.0351	96.7968	0.707113	55.0634	9.2
P9	2018.10.069	ref coll	no epirostrum	Peniche	Cabo Carvoeiro	neanic	Passaloteuthididae	Pseudohastites	P. longiformis	longiformis	40_16+70	Toarcian	Polymorphum	P9	P16	P20		39.41	28.04	6.19	6.19			10.242	10.242		-1.36	3.817	0.01092	0.026	0.42	4	marly limestone	98.0351	96.7968	0.707113	55.0634	9.2
P9	2018.10.070	ref coll	no epirostrum	Peniche	Cabo Carvoeiro	juvenile	Passaloteuthididae	Passaloteuthis	Passaloteuthis sp. juv	Passaloteuthis sp. juv	41_16+44	Toarcian	Polymorphum	P9	P16	P20		44.22						0			-1.36	3.817	0.01092	0.026	0.42	4	marly limestone	98.0351	96.7968	0.707113	55.0634	9.2
P9	2018.10.071	ref coll	no epirostrum	Peniche	Cabo Carvoeiro	neanic	Passaloteuthididae	Pseudohastites	P. longiformis	longiformis	42_16+60	Toarcian	Polymorphum	P9	P16	P20		48.06	34.02	5.54	5.54			10.145	10.145		-1.36	3.817	0.01092	0.026	0.42	4	marly limestone	98.0351	96.7968	0.707113	55.0634	9.2
P9	2018.10.072	ref coll	no epirostrum	Peniche	Cabo Carvoeiro	adult	Passaloteuthididae	Pseudohastites	P. longiformis	longiformis	43_16+14	Toarcian	Polymorphum	P9	P16	P20		52.01	38.31	6.3	6.78			11.784	11.784		-1.36	3.817	0.01092	0.026	0.42	4	marly limestone	98.0351	96.7968	0.707113	55.0634	9.2
P9	2018.10.073	ref coll	no epirostrum	Peniche	Cabo Carvoeiro	adult	Passaloteuthididae	Pseudohastites	P. longiformis	longiformis	44_16-30	Toarcian	Polymorphum	P9	P16	P20		55.69	40.02	6.09	6.09			11.407	11.407		-1.36	3.817	0.01092	0.026	0.42	4	marly limestone	98.0351	96.7968	0.707113	55.0634	9.2
P9	2018.10.074	ref coll	no epirostrum	Peniche	Cabo Carvoeiro	neanic	Passaloteuthididae	Pseudohastites	P. longiformis	longiformis	45_16+30	Toarcian	Polymorphum	P9	P16	P20		40.41						0			-1.36	3.817	0.01092	0.026	0.42	4	marly limestone	98.0351	96.7968	0.707113	55.0634	9.2
P9	2018.10.075	ref coll	no epirostrum	Peniche	Cabo Carvoeiro	adult	Passaloteuthididae	Pseudohastites	P. longiformis	longiformis	46_16+70	Toarcian	Polymorphum	P9	P16	P20		40						0			-1.36	3.817	0.01092	0.026	0.42	4	marly limestone	98.0351	96.7968	0.707113	55.0634	9.2
P9	2018.10.076	ref coll	no epirostrum	Peniche	Cabo Carvoeiro	neanic	Passaloteuthididae	Pseudohastites	P. longiformis	longiformis	47_16+30	Toarcian	Polymorphum	P9	P16	P20		39.75						0			-1.36	3.817	0.01092	0.026	0.42	4	marly limestone	98.0351	96.7968	0.707113	55.0634	9.2
P9	2018.10.077	ref coll	no epirostrum	Peniche	Cabo Carvoeiro	neanic	Passaloteuthididae	Passaloteuthis	P. bisulcata	bisulcata	48_16+4	Toarcian	Polymorphum	P9	P16	P20		48.92						0			-1.36	3.817	0.01092	0.026	0.42	4	marly limestone	98.0351	96.7968	0.707113	55.0634	9.2
P9	2018.10.078	ref coll	no epirostrum	Peniche	Cabo Carvoeiro	neanic	indeterminable	indeterminable	indeterminable	indeterminable	49_16+70	Toarcian	Polymorphum	P9	P16	P20				5.98	5.98			0			-1.36	3.817	0.01092	0.026	0.42	4	marly limestone	98.0351	96.7968	0.707113	55.0634	9.2
P8	2018.10.079	ref coll	no epirostrum	Peniche	Cabo Carvoeiro Fm.	juvenile	Passaloteuthididae	Parapassaloteuthis	Parap. sp. 1	Parapassaloteuthis sp. 1	1	Toarcian	Polymorphum	P8	P14	P14		42.99	20.7	7.77	7.4	7.72	6.93	10.5976	10.5976	732.57	-1.3	3.51	0.01824	0.032	0.57	16	marl	72.9661	2.16102	0.707096	36.7885	10
P8	2018.10.080	ref coll	no epirostrum	Peniche	Cabo Carvoeiro Fm.	juvenile	Passaloteuthididae	Passaloteuthis	P. bisulcata	bisulcata	2	Toarcian	Polymorphum	P8	P14	P14		43.06	27.5	7.6	7.67	7.4	7.4	11.7034	11.7034	998.5	-1.3	3.51	0.01824	0.032	0.57	16	marl	72.9661	2.16102	0.707096	36.7885	10
P8	2018.10.081	ref coll	no epirostrum	Peniche	Cabo Carvoeiro Fm.	adult	Passaloteuthididae	Parapassaloteuthis	Parap. sp. 1	Parapassaloteuthis sp. 1	3	Toarcian	Polymorphum	P8	P14	P14		42.99	24.02	8.88	8.91			12.3867	12.3867	1080.04	-1.3	3.51	0.01824	0.032	0.57	16	marl	72.9661	2.16102	0.707096	36.7885	10
P8	2018.10.082	ref coll	no epirostrum	Peniche	Cabo Carvoeiro Fm.	adult	Passaloteuthididae	Pseudohastites	P. longiformis	longiformis	4	Toarcian	Polymorphum	P8	P14	P14		42.99						0			-1.3	3.51	0.01824	0.032	0.57	16	marl	72.9661	2.16102	0.707096	36.7885	10
P8	2018.10.083	ref coll	no epirostrum	Peniche	Cabo Carvoeiro Fm.	juvenile	Passaloteuthididae	Pseudohastites	P. longiformis	longiformis	5	Toarcian	Polymorphum	P8	P14	P14		31.82	20.14	4.91	5.58	8.25	6.79	8.2021	8.2021	309.95	-1.3	3.51	0.01824	0.032	0.57	16	marl	72.9661	2.16102	0.707096	36.7885	10
P8	2018.10.084	ref coll	epirostrum	Peniche	Cabo Carvoeiro Fm.	adult	Passaloteuthididae	Pseudohastites	P. longiformis	longiformis	6	Toarcian	Polymorphum	P8	P14	P14	40.22	49.7	36.48	5.73	6.16	5.85	6.19	11.239	11.239	1242.67	-1.3	3.51	0.01824	0.032	0.57	16	marl	72.9661	2.16102	0.707096	36.7885	10
P8	2018.10.085	ref coll	no epirostrum	Peniche	Cabo Carvoeiro Fm.	juvenile	Passaloteuthididae	Pseudohastites	P. longiformis	longiformis	7	Toarcian	Polymorphum	P8	P14	P14		27.13	18.55	4.17	4.73			7.15232	7.15232	230.19	-1.3	3.51	0.01824	0.032	0.57	16	marl	72.9661	2.16102	0.707096	36.7885	10
P8	2018.10.086	ref coll	no epirostrum	Peniche	Cabo Carvoeiro Fm.	neanic	Passaloteuthididae	Pseudohastites	P. longiformis	longiformis	8	Toarcian	Polymorphum	P8	P14	P14		33.94	24.75	5.61	5.49	5.82	5.68	9.13489	9.13489	460.52	-1.3	3.51	0.01824	0.032	0.57	16	marl	72.9661	2.16102	0.707096	36.7885	10
P8	2018.10.087	ref coll	no epirostrum	Peniche	Cabo Carvoeiro Fm.	neanic	Passaloteuthididae	Pseudohastites	P. longiformis	longiformis	9	Toarcian	Polymorphum	P8	P14	P14		27.13						0			-1.3	3.51	0.01824	0.032	0.57	16	marl	72.9661	2.16102	0.707096	36.7885	10
P8	2018.10.088	ref coll	no epirostrum	Peniche	Cabo Carvoeiro Fm.	neanic	Passaloteuthididae	Pseudohastites	P. longiformis	longiformis	10	Toarcian	Polymorphum	P8	P14	P14		39.8	29.96	5.09	5.92	5.15	5.61	9.66482	9.66482	541.48	-1.3	3.51	0.01824	0.032	0.57	16	marl	72.9661	2.16102	0.707096	36.7885	10
P8	2018.10.089	ref coll	no epirostrum	Peniche	Cabo Carvoeiro Fm.	neanic	Passaloteuthididae	Pseudohastites	P. longiformis	longiformis	11	Toarcian	Polymorphum	P8	P14	P14		41.98	32.95	5.24	5.98	5.58	6.16	10.1072	10.1072	679.79	-1.3	3.51	0.01824	0.032	0.57	16	marl	72.9661	2.16102	0.707096	36.7885	10
P8	2018.10.090	ref coll	no epirostrum	Peniche	Cabo Carvoeiro Fm.	adult	Passaloteuthididae	Pseudohastites	P. longiformis	longiformis	12	Toarcian	Polymorphum	P8	P14	P14		49.35						0			-1.3	3.51	0.01824	0.032	0.57	16	marl	72.9661	2.16102	0.707096	36.7885	10
P8	2018.10.091	ref coll	epirostrum	Peniche	Cabo Carvoeiro Fm.	adult	Passaloteuthididae	Pseudohastites	P. longiformis	longiformis	13	Toarcian	Polymorphum	P8	P14	P14	39.53	47.86	33.4	6.59	7.05	6.98	6.56	12.2462	12.2462	1192.96	-1.3	3.51	0.01824	0.032	0.57	16	marl	72.9661	2.16102	0.707096	36.7885	10
P8	2018.10.092	ref coll	no epirostrum	Peniche	Cabo Carvoeiro Fm.	adult	Passaloteuthididae	Pseudohastites	P. longiformis	longiformis	14	Toarcian	Polymorphum	P8	P14	P14		49.35	41.02	6.92	7.02	7.07	7	12.5838	12.5838	1358.41	-1.3	3.51	0.01824	0.032	0.57	16	marl	72.9661	2.16102	0.707096	36.7885	10
P8	2018.10.093	ref coll	epirostrum	Peniche	Cabo Carvoeiro Fm.	neanic	Passaloteuthididae	Pseudohastites	P. longiformis	longiformis	15	Toarcian	Polymorphum	P8	P14	P14	31.53	39.76	25.45	5.71	6.03	5.82	6.61	10.2776	10.2776		-1.3	3.51	0.01824	0.032	0.57	16	marl	72.9661	2.16102	0.707096	36.7885	10
P8	2018.10.094	ref coll	no epirostrum	Peniche	Cabo Carvoeiro Fm.	adult	Passaloteuthididae	Pseudohastites	P. longiformis	longiformis	16	Toarcian	Polymorphum	P8	P14	P14		41.99	27.07	5.98	6.4	6.29	6.57	10.1187	10.1187	695.9	-1.3	3.51	0.01824	0.032	0.57	16	marl	72.9661	2.16102	0.707096	36.7885	10
P8	2018.10.095	ref coll	no epirostrum	Peniche	Cabo Carvoeiro Fm.	neanic	Passaloteuthididae	Pseudohastites	P. longiformis	longiformis	17	Toarcian	Polymorphum	P8	P14	P14		29.37				5.53	6.65	0			-1.3	3.51	0.01824	0.032	0.57	16	marl	72.9661	2.16102	0.707096	36.7885	10
P8	2018.10.096	ref coll	no epirostrum	Peniche	Cabo Carvoeiro Fm.	juvenile	Passaloteuthididae	Passaloteuthis	Passaloteuthis sp. juv	Passaloteuthis sp. juv	18	Toarcian	Polymorphum	P8	P14	P14		25.91	17.13	4.38	4.38	4.66	4.66	6.90084	6.90084	193.26	-1.3	3.51	0.01824	0.032	0.57	16	marl	72.9661	2.16102	0.707096	36.7885	10
P8	2018.10.097	ref coll	no epirostrum	Peniche	Cabo Carvoeiro Fm.	neanic	Passaloteuthididae	Pseudohastites	P. longiformis	longiformis	19	Toarcian	Polymorphum	P8	P14	P14				5.95	5.95	5.58	5.58	0			-1.3	3.51	0.01824	0.032	0.57	16	marl	72.9661	2.16102	0.707096	36.7885	10
P8	2018.10.098	ref coll	no epirostrum	Peniche	Cabo Carvoeiro Fm.	juvenile	Passaloteuthididae	Pseudohastites	P. longiformis	longiformis	20	Toarcian	Polymorphum	P8	P14	P14		23.55	13	4.83	4.83	5.32	5.32	6.71861	6.71861	144.76	-1.3	3.51	0.01824	0.032	0.57	16	marl	72.9661	2.16102	0.707096	36.7885	10
P8	2018.10.099	ref coll	no epirostrum	Peniche	Cabo Carvoeiro Fm.	juvenile	Passaloteuthididae	Pseudohastites	P. longiformis	longiformis	21	Toarcian	Polymorphum	P8	P14	P14						4.16	4.16	0			-1.3	3.51	0.01824	0.032	0.57	16	marl	72.9661	2.16102	0.707096	36.7885	10
P8	2018.10.100	ref coll	no epirostrum	Peniche	Cabo Carvoeiro Fm.	juvenile	Passaloteuthididae	Pseudohastites	P. longiformis	longiformis	22	Toarcian	Polymorphum	P8	P14	P14		23.9	17.9			4.76	4.76	0		146.27	-1.3	3.51	0.01824	0.032	0.57	16	marl	72.9661	2.16102	0.707096	36.7885	10
P8	2018.10.101	ref coll	no epirostrum	Peniche	Cabo Carvoeiro Fm.	juvenile	Passaloteuthididae	Pseudohastites	P. longiformis	longiformis	23	Toarcian	Polymorphum	P8	P14	P14		19.25	12.01	3.4	3.51	4.29	4.29	5.23331	5.23331	101.78	-1.3	3.51	0.01824	0.032	0.57	16	marl	72.9661	2.16102	0.707096	36.7885	10
P8	2018.10.102	ref coll	no epirostrum	Peniche	Cabo Carvoeiro Fm.	adult	Passaloteuthididae	Passaloteuthis	P. milleri	milleri	24	Toarcian	Polymorphum	P8	P14	P14		52.97	30.99	10.57	10.35	10.92	10.57	15.0226	15.0226	1998.42	-1.3	3.51	0.01824	0.032	0.57	16	marl	72.9661	2.16102	0.707096	36.7885	10
P8	2018.10.103	ref coll	no epirostrum	Peniche	Cabo Carvoeiro Fm.	neanic	Passaloteuthididae	Passaloteuthis	P. bisulcata	bisulcata	25	Toarcian	Polymorphum	P8	P14	P14		46.06	32.52	13.79	13.82	14.53	14.43	18.3685	18.3685	2886.78	-1.3	3.51	0.01824	0.032	0.57	16	marl	72.9661	2.16102	0.707096	36.7885	10
P8	2018.10.104	ref coll	no epirostrum	Peniche	Cabo Carvoeiro Fm.	neanic	Passaloteuthididae	Passaloteuthis	P. bisulcata	bisulcata	26	Toarcian	Polymorphum	P8	P14	P14		48.67						0			-1.3	3.51	0.01824	0.032	0.57	16	marl	72.9661	2.16102	0.707096	36.7885	10
P8	2018.10.105	ref coll	no epirostrum	Peniche	Cabo Carvoeiro Fm.	neanic	Passaloteuthididae	Passaloteuthis	P. bisulcata	bisulcata	27	Toarcian	Polymorphum	P8	P14	P14		52.42						0			-1.3	3.51	0.01824	0.032	0.57	16	marl	72.9661	2.16102	0.707096	36.7885	10
P8	2018.10.106	ref coll	no epirostrum	Peniche	Cabo Carvoeiro Fm.	juvenile	Passaloteuthididae	Passaloteuthis	P. bisulcata	bisulcata	28	Toarcian	Polymorphum	P8	P14	P14		51.3						0			-1.3	3.51	0.01824	0.032	0.57	16	marl	72.9661	2.16102	0.707096	36.7885	10
P8	2018.10.107	ref coll	no epirostrum	Peniche	Cabo Carvoeiro Fm.	juvenile	Passaloteuthididae	Pseudohastites	P. longiformis	longiformis	29	Toarcian	Polymorphum	P8	P14	P14		20.44						0			-1.3	3.51	0.01824	0.032	0.57	16	marl	72.9661	2.16102	0.707096	36.7885	10
P8	2018.10.108	ref coll	no epirostrum	Peniche	Cabo Carvoeiro Fm.	neanic	Passaloteuthididae	Passaloteuthis	P. bisulcata	bisulcata	30	Toarcian	Polymorphum	P8	P14	P14		51.41	38.38	13.82	13.82	14.08	14.08	19.4256	19.4256		-1.3	3.51	0.01824	0.032	0.57	16	marl	72.9661	2.16102	0.707096	36.7885	10
P8	2018.10.109	ref coll	no epirostrum	Peniche	Cabo Carvoeiro Fm.	juvenile	Passaloteuthididae	Pseudohastites	P. longiformis	longiformis	31	Toarcian	Polymorphum	P8	P14	P14		30.08	19.29	4.94	4.69	5.36	5.08	7.64558	7.64558	272.74	-1.3	3.51	0.01824	0.032	0.57	16	marl	72.9661	2.16102	0.707096	36.7885	10
P8	2018.10.110	ref coll	no epirostrum	Peniche	Cabo Carvoeiro Fm.	neanic	Passaloteuthididae	Pseudohastites	P. longiformis	longiformis	32	Toarcian	Polymorphum	P8	P14	P14		33.74	27.74	5.89	6.04	6.1	6.06	9.95603	9.95603	651.16	-1.3	3.51	0.01824	0.032	0.57	16	marl	72.9661	2.16102	0.707096	36.7885	10
P8	2018.10.111	ref coll	no epirostrum	Peniche	Cabo Carvoeiro Fm.	juvenile	Passaloteuthididae	Pseudohastites	P. longiformis	longiformis	33	Toarcian	Polymorphum	P8	P14	P14		28.71	24.22	5.33	4.45			8.31292	8.31292		-1.3	3.51	0.01824	0.032	0.57	16	marl	72.9661	2.16102	0.707096	36.7885	10
P8	2018.10.112	2nd m2	no epirostrum	Peniche	Cabo Carvoeiro Fm.	neanic	Passaloteuthididae	Passaloteuthis	P. bisulcata	bisulcata	34	Toarcian	Polymorphum	P8	P14	P14		67.14	38.61	11.26	10.97			16.8325	16.8325	2749.86	-1.3	3.51	0.01824	0.032	0.57	16	marl	72.9661	2.16102	0.707096	36.7885	10
P8	2018.10.113	2nd m2	no epirostrum	Peniche	Cabo Carvoeiro Fm.	neanic	Passaloteuthididae	Pseudohastites	P. longiformis	longiformis	35	Toarcian	Polymorphum	P8	P14	P14		42.99	19.93	5.96	5.96	6.22	5.05	8.91251	8.91251	424.66	-1.3	3.51	0.01824	0.032	0.57	16	marl	72.9661	2.16102	0.707096	36.7885	10
P8	2018.10.114	2nd m2	no epirostrum	Peniche	Cabo Carvoeiro Fm.	neanic	Passaloteuthididae	Pseudohastites	P. longiformis	longiformis	36	Toarcian	Polymorphum	P8	P14	P14		32.16	17.81	4.94	5.37			7.78852	7.78852	275.26	-1.3	3.51	0.01824	0.032	0.57	16	marl	72.9661	2.16102	0.707096	36.7885	10
P8	2018.10.115	2nd m2	no epirostrum	Peniche	Cabo Carvoeiro Fm.	juvenile	Passaloteuthididae	Pseudohastites	P. longiformis	longiformis	37	Toarcian	Polymorphum	P8	P14	P14		29.09	14.01	4.67	4.67	4.55	4.03	6.73531	6.73531	323.49	-1.3	3.51	0.01824	0.032	0.57	16	marl	72.9661	2.16102	0.707096	36.7885	10
P8	2018.10.116	2nd m2	no epirostrum	Peniche	Cabo Carvoeiro Fm.	adult	Passaloteuthididae	Pseudohastites	P. longiformis	longiformis	38	Toarcian	Polymorphum	P8	P14	P14		40.21		7.16	7.16			0			-1.3	3.51	0.01824	0.032	0.57	16	marl	72.9661	2.16102	0.707096	36.7885	10
P8	2018.10.117	2nd m2	no epirostrum	Peniche	Cabo Carvoeiro Fm.	neanic	indeterminable	indeterminable	indeterminable	indeterminable	39	Toarcian	Polymorphum	P8	P14	P14		63.02						0			-1.3	3.51	0.01824	0.032	0.57	16	marl	72.9661	2.16102	0.707096	36.7885	10
P8	2018.10.118	2nd m2	no epirostrum	Peniche	Cabo Carvoeiro Fm.	neanic	Passaloteuthididae	Pseudohastites	P. longiformis	longiformis	40	Toarcian	Polymorphum	P8	P14	P14								0			-1.3	3.51	0.01824	0.032	0.57	16	marl	72.9661	2.16102	0.707096	36.7885	10
P8	2018.10.119	1st m2	no epirostrum	Peniche	Cabo Carvoeiro Fm.	juvenile	Passaloteuthididae	Pseudohastites	P. longiformis	longiformis	41	Toarcian	Polymorphum	P8	P14	P14		21.17	16.57	4.92	4.8			7.31436	7.31436	225.37	-1.3	3.51	0.01824	0.032	0.57	16	marl	72.9661	2.16102	0.707096	36.7885	10
P8	2018.10.120	1st m2	no epirostrum	Peniche	Cabo Carvoeiro Fm.	juvenile	Passaloteuthididae	Pseudohastites	P. longiformis	longiformis	42	Toarcian	Polymorphum	P8	P14	P14		23.21	16.39	4.6	4.99	5	4.82	7.21903	7.21903	212.43	-1.3	3.51	0.01824	0.032	0.57	16	marl	72.9661	2.16102	0.707096	36.7885	10
P8	2018.10.121	1st m2	no epirostrum	Peniche	Cabo Carvoeiro Fm.	juvenile	Passaloteuthididae	Pseudohastites	P. longiformis	longiformis	43	Toarcian	Polymorphum	P8	P14	P14		21.66						0			-1.3	3.51	0.01824	0.032	0.57	16	marl	72.9661	2.16102	0.707096	36.7885	10
P8	2018.10.122	1st m2	no epirostrum	Peniche	Cabo Carvoeiro Fm.	neanic	Passaloteuthididae	Pseudohastites	P. longiformis	longiformis	44	Toarcian	Polymorphum	P8	P14	P14		42.32	22.37	6.27	5.33			9.07584	9.07584	531.92	-1.3	3.51	0.01824	0.032	0.57	16	marl	72.9661	2.16102	0.707096	36.7885	10
P8	2018.10.123	1st m2	no epirostrum	Peniche	Cabo Carvoeiro Fm.	indeterminable	indeterminable	indeterminable	indeterminable	indeterminable	45	Toarcian	Polymorphum	P8	P14	P14		54.88						0			-1.3	3.51	0.01824	0.032	0.57	16	marl	72.9661	2.16102	0.707096	36.7885	10
P8	2018.10.124	1st m2	no epirostrum	Peniche	Cabo Carvoeiro Fm.	neanic	Passaloteuthididae	Passaloteuthis	P. bisulcata	bisulcata	46	Toarcian	Polymorphum	P8	P14	P14		60.34						0			-1.3	3.51	0.01824	0.032	0.57	16	marl	72.9661	2.16102	0.707096	36.7885	10
P8	2018.10.125	1st m2	no epirostrum	Peniche	Cabo Carvoeiro Fm.	juvenile	Passaloteuthididae	Passaloteuthis	P. bisulcata	bisulcata	47	Toarcian	Polymorphum	P8	P14	P14		42.23	21.17	8.47	8.24	8.68	8.37	11.3897	11.3897	747.96	-1.3	3.51	0.01824	0.032	0.57	16	marl	72.9661	2.16102	0.707096	36.7885	10
P8	2018.10.126	1st m2	no epirostrum	Peniche	Cabo Carvoeiro Fm.	adult	Passaloteuthididae	Pseudohastites	P. longiformis	longiformis	48	Toarcian	Polymorphum	P8	P14	P14		38.9						0			-1.3	3.51	0.01824	0.032	0.57	16	marl	72.9661	2.16102	0.707096	36.7885	10
P8	2018.10.127	ref coll	no epirostrum	Peniche	Cabo Carvoeiro Fm.	juvenile	Passaloteuthididae	Pseudohastites	P. longiformis	longiformis	49	Toarcian	Polymorphum	P8	P14	P14		25						0			-1.3	3.51	0.01824	0.032	0.57	16	marl	72.9661	2.16102	0.707096	36.7885	10
P8	2018.10.128	ref coll	no epirostrum	Peniche	Cabo Carvoeiro Fm.	neanic	Passaloteuthididae	Pseudohastites	P. longiformis	longiformis	50	Toarcian	Polymorphum	P8	P14	P14		44.41	35.21	5.16	5.31			9.88106	9.88106	168.43	-1.3	3.51	0.01824	0.032	0.57	16	marl	72.9661	2.16102	0.707096	36.7885	10
P8	2018.10.129	ref coll	no epirostrum	Peniche	Cabo Carvoeiro Fm.	indeterminable	Passaloteuthididae	Pseudohastites	P. longiformis	longiformis	51	Toarcian	Polymorphum	P8	P14	P14		21.88						0			-1.3	3.51	0.01824	0.032	0.57	16	marl	72.9661	2.16102	0.707096	36.7885	10
P8	2018.10.130	ref coll	no epirostrum	Peniche	Cabo Carvoeiro Fm.	adult	Passaloteuthididae	Pseudohastites	P. longiformis	longiformis	52	Toarcian	Polymorphum	P8	P14	P14		56.26						0			-1.3	3.51	0.01824	0.032	0.57	16	marl	72.9661	2.16102	0.707096	36.7885	10
P8	2018.10.131	ref coll	no epirostrum	Peniche	Cabo Carvoeiro Fm.	adult	Passaloteuthididae	Pseudohastites	P. longiformis	longiformis	53	Toarcian	Polymorphum	P8	P14	P14		53.75						0			-1.3	3.51	0.01824	0.032	0.57	16	marl	72.9661	2.16102	0.707096	36.7885	10
P8	2018.10.132	ref coll	no epirostrum	Peniche	Cabo Carvoeiro Fm.	indeterminable	Passaloteuthididae	Pseudohastites	P. longiformis	longiformis	54	Toarcian	Polymorphum	P8	P14	P14		33.85						0			-1.3	3.51	0.01824	0.032	0.57	16	marl	72.9661	2.16102	0.707096	36.7885	10
P8	2018.10.133	ref coll	no epirostrum	Peniche	Cabo Carvoeiro Fm.	indeterminable	Passaloteuthididae	Pseudohastites	P. longiformis	longiformis	55	Toarcian	Polymorphum	P8	P14	P14		30.93						0			-1.3	3.51	0.01824	0.032	0.57	16	marl	72.9661	2.16102	0.707096	36.7885	10
P8	2018.10.134	ref coll	no epirostrum	Peniche	Cabo Carvoeiro Fm.	juvenile	Passaloteuthididae	Pseudohastites	P. longiformis	longiformis	56	Toarcian	Polymorphum	P8	P14	P14		37.41		4.46	4.75			0			-1.3	3.51	0.01824	0.032	0.57	16	marl	72.9661	2.16102	0.707096	36.7885	10
P8	2018.10.135	ref coll	no epirostrum	Peniche	Cabo Carvoeiro Fm.	adult	Passaloteuthididae	Pseudohastites	P. longiformis	longiformis	57_14+10 cm	Toarcian	Polymorphum	P8	P14	P14		55.12						0			-1.3	3.51	0.01824	0.032	0.57	16	marl	72.9661	2.16102	0.707096	36.7885	10
P8	2018.10.136	ref coll	no epirostrum	Peniche	Cabo Carvoeiro Fm.	adult	Passaloteuthididae	Pseudohastites	P. longiformis	longiformis	58_14+10 cm	Toarcian	Polymorphum	P8	P14	P14		48.6	38.58	4.61	4.73	5.22	4.87	9.44006	9.44006	798.28	-1.3	3.51	0.01824	0.032	0.57	16	marl	72.9661	2.16102	0.707096	36.7885	10
P8	2018.10.137	ref coll	no epirostrum	Peniche	Cabo Carvoeiro Fm.	neanic	Passaloteuthididae	Pseudohastites	P. longiformis	longiformis	59_14+10 cm	Toarcian	Polymorphum	P8	P14	P14		42.76						0			-1.3	3.51	0.01824	0.032	0.57	16	marl	72.9661	2.16102	0.707096	36.7885	10
P8	2018.10.138	ref coll	no epirostrum	Peniche	Cabo Carvoeiro Fm.	juvenile	Passaloteuthididae	Pseudohastites	P. longiformis	longiformis	60_14+10 cm	Toarcian	Polymorphum	P8	P14	P14		27.76	19.73	4.97	4.43	4.93	5.17	7.57348	7.57348	289.83	-1.3	3.51	0.01824	0.032	0.57	16	marl	72.9661	2.16102	0.707096	36.7885	10
P8	2018.10.139	ref coll	no epirostrum	Peniche	Cabo Carvoeiro Fm.	juvenile	Passaloteuthididae	Pseudohastites	P. longiformis	longiformis	61_14+10 cm	Toarcian	Polymorphum	P8	P14	P14		32.39	23.95	3.56	3.79	3.57	3.62	6.86222	6.86222	231.24	-1.3	3.51	0.01824	0.032	0.57	16	marl	72.9661	2.16102	0.707096	36.7885	10
P8	2018.10.140	ref coll	no epirostrum	Peniche	Cabo Carvoeiro Fm.	neanic	Passaloteuthididae	Pseudohastites	P. longiformis	longiformis	62_14+10 cm	Toarcian	Polymorphum	P8	P14	P14		42.76						0			-1.3	3.51	0.01824	0.032	0.57	16	marl	72.9661	2.16102	0.707096	36.7885	10
P8	2018.10.141	ref coll	no epirostrum	Peniche	Cabo Carvoeiro Fm.	neanic	Passaloteuthididae	Pseudohastites	P. longiformis	longiformis	63_14+10 cm	Toarcian	Polymorphum	P8	P14	P14		37.92	31.05	5.59	5.6	5.4	5.38	9.90575	9.90575	667.33	-1.3	3.51	0.01824	0.032	0.57	16	marl	72.9661	2.16102	0.707096	36.7885	10
P8	2018.10.142	ref coll	no epirostrum	Peniche	Cabo Carvoeiro Fm.	neanic	Passaloteuthididae	Pseudohastites	P. longiformis	longiformis	64_14+10 cm	Toarcian	Polymorphum	P8	P14	P14		42.76						0			-1.3	3.51	0.01824	0.032	0.57	16	marl	72.9661	2.16102	0.707096	36.7885	10
P8	2018.10.143	1st m2	no epirostrum	Peniche	Cabo Carvoeiro Fm.	adult	Passaloteuthididae	Pseudohastites	P. longiformis	longiformis	65_14+10 cm	Toarcian	Polymorphum	P8	P14	P14		44.14		7.37	7.37			0			-1.3	3.51	0.01824	0.032	0.57	16	marl	72.9661	2.16102	0.707096	36.7885	10
P8	2018.10.144	1st m2	no epirostrum	Peniche	Cabo Carvoeiro Fm.	neanic	Passaloteuthididae	Pseudohastites	P. longiformis	longiformis	66_14+10 cm	Toarcian	Polymorphum	P8	P14	P14		42.76	35.87	4.41	4.41	4.85	4.85	8.8689	8.8689	562.23	-1.3	3.51	0.01824	0.032	0.57	16	marl	72.9661	2.16102	0.707096	36.7885	10
P8	2018.10.145	1st m2	no epirostrum	Peniche	Cabo Carvoeiro Fm.	adult	Passaloteuthididae	Pseudohastites	P. longiformis	longiformis	67_14+10 cm	Toarcian	Polymorphum	P8	P14	P14		35.64				5.74	5.86	0			-1.3	3.51	0.01824	0.032	0.57	16	marl	72.9661	2.16102	0.707096	36.7885	10
P8	2018.10.146	1st m2	no epirostrum	Peniche	Cabo Carvoeiro Fm.	neanic	Passaloteuthididae	Pseudohastites	P. longiformis	longiformis	68_14+10 cm	Toarcian	Polymorphum	P8	P14	P14		42.76						0			-1.3	3.51	0.01824	0.032	0.57	16	marl	72.9661	2.16102	0.707096	36.7885	10
P8	2018.10.147	1st m2	no epirostrum	Peniche	Cabo Carvoeiro Fm.	juvenile	Passaloteuthididae	Pseudohastites	P. longiformis	longiformis	69_14+10 cm	Toarcian	Polymorphum	P8	P14	P14		34.59						0			-1.3	3.51	0.01824	0.032	0.57	16	marl	72.9661	2.16102	0.707096	36.7885	10
P8	2018.10.148	1st m2	no epirostrum	Peniche	Cabo Carvoeiro Fm.	juvenile	indeterminable	indeterminable	indeterminable	indeterminable	70_14+10 cm	Toarcian	Polymorphum	P8	P14	P14		44.92				12.24		0			-1.3	3.51	0.01824	0.032	0.57	16	marl	72.9661	2.16102	0.707096	36.7885	10
P8	2018.10.149	1st m2	no epirostrum	Peniche	Cabo Carvoeiro Fm.	neanic	Passaloteuthididae	Pseudohastites	P. longiformis	longiformis	71_14+10 cm	Toarcian	Polymorphum	P8	P14	P14		42.09						0			-1.3	3.51	0.01824	0.032	0.57	16	marl	72.9661	2.16102	0.707096	36.7885	10
P8	2018.10.150	1st m2	no epirostrum	Peniche	Cabo Carvoeiro Fm.	neanic	indeterminable	indeterminable	indeterminable	indeterminable	72_14+10 cm	Toarcian	Polymorphum	P8	P14	P14								0			-1.3	3.51	0.01824	0.032	0.57	16	marl	72.9661	2.16102	0.707096	36.7885	10
P8	2018.10.151	1st m2	no epirostrum	Peniche	Cabo Carvoeiro Fm.	neanic	indeterminable	indeterminable	indeterminable	indeterminable	73_14+10 cm	Toarcian	Polymorphum	P8	P14	P14								0			-1.3	3.51	0.01824	0.032	0.57	16	marl	72.9661	2.16102	0.707096	36.7885	10
P8	2018.10.152	1st m2	no epirostrum	Peniche	Cabo Carvoeiro Fm.	neanic	Passaloteuthididae	Pseudohastites	P. longiformis	longiformis	74_14+10 cm	Toarcian	Polymorphum	P8	P14	P14		42.09						0			-1.3	3.51	0.01824	0.032	0.57	16	marl	72.9661	2.16102	0.707096	36.7885	10
P8	2018.10.153	1st m2	no epirostrum	Peniche	Cabo Carvoeiro Fm.	adult	Passaloteuthididae	Pseudohastites	P. longiformis	longiformis	75_14+10 cm	Toarcian	Polymorphum	P8	P14	P14		43.54						0			-1.3	3.51	0.01824	0.032	0.57	16	marl	72.9661	2.16102	0.707096	36.7885	10
P7	2018.10.154	ref coll	no epirostrum	Peniche	Cabo Carvoeiro Fm.	neanic	Passaloteuthididae	Passaloteuthis	P. milleri	milleri	1	Toarcian	Polymorphum	P7	P12	P12		53.3						0			-1.5	2.24	0.0084	0.03	0.28	10.5	marly limestone	48.2625	7.10357	0.707065	35.4179	9.36471
P7	2018.10.155	ref coll	no epirostrum	Peniche	Cabo Carvoeiro Fm.	adult	Passaloteuthididae	Parapassaloteuthis	Parap. sp. 1	Parapassaloteuthis sp. 1	2	Toarcian	Polymorphum	P7	P12	P12		36.8	24.01	8.71	8.82	8.68	8.65	12.2638	12.2638	1012.01	-1.5	2.24	0.0084	0.03	0.28	10.5	marly limestone	48.2625	7.10357	0.707065	35.4179	9.36471
P7	2018.10.156	ref coll	no epirostrum	Peniche	Cabo Carvoeiro Fm.	adult	Passaloteuthididae	Passaloteuthis	P. bisulcata	bisulcata	3	Toarcian	Polymorphum	P7	P12	P12		63.98						0			-1.5	2.24	0.0084	0.03	0.28	10.5	marly limestone	48.2625	7.10357	0.707065	35.4179	9.36471
P7	2018.10.157	ref coll	no epirostrum	Peniche	Cabo Carvoeiro Fm.	neanic	Passaloteuthididae	Passaloteuthis	P. bisulcata	bisulcata	4	Toarcian	Polymorphum	P7	P12	P12		60.99	33.74	15.22	13.35	15.6	14.44	18.9968	18.9968	3473.27	-1.5	2.24	0.0084	0.03	0.28	10.5	marly limestone	48.2625	7.10357	0.707065	35.4179	9.36471
P7	2018.10.158	ref coll	no epirostrum	Peniche	Cabo Carvoeiro Fm.	juvenile	Passaloteuthididae	Pseudohastites	P. longiformis	longiformis	5	Toarcian	Polymorphum	P7	P12	P12		26.98						0			-1.5	2.24	0.0084	0.03	0.28	10.5	marly limestone	48.2625	7.10357	0.707065	35.4179	9.36471
P7	2018.10.159	ref coll	no epirostrum	Peniche	Cabo Carvoeiro Fm.	juvenile	Passaloteuthididae	Pseudohastites	P. longiformis	longiformis	6	Toarcian	Polymorphum	P7	P12	P12		24.25	21.19	4.9	4.82			7.93947	7.93947	305.38	-1.5	2.24	0.0084	0.03	0.28	10.5	marly limestone	48.2625	7.10357	0.707065	35.4179	9.36471
P7	2018.10.160	ref coll	no epirostrum	Peniche	Cabo Carvoeiro Fm.	adult	Passaloteuthididae	Pseudohastites	P. longiformis	longiformis	7	Toarcian	Polymorphum	P7	P12	P12		24.39	15.54	6.84	6.73	7.07	7.07	8.9435	8.9435	496.79	-1.5	2.24	0.0084	0.03	0.28	10.5	marly limestone	48.2625	7.10357	0.707065	35.4179	9.36471
P7	2018.10.161	ref coll	no epirostrum	Peniche	Cabo Carvoeiro Fm.	juvenile	Passaloteuthididae	Passaloteuthis	Passaloteuthis sp. juv	Passaloteuthis sp. juv	8	Toarcian	Polymorphum	P7	P12	P12		16.66				4.67	4.46	0			-1.5	2.24	0.0084	0.03	0.28	10.5	marly limestone	48.2625	7.10357	0.707065	35.4179	9.36471
P7	2018.10.162	ref coll	no epirostrum	Peniche	Cabo Carvoeiro Fm.	juvenile	Passaloteuthididae	Passaloteuthis	Passaloteuthis sp. juv	Passaloteuthis sp. juv	9	Toarcian	Polymorphum	P7	P12	P12		22.28	15.94	5.99	5.87			8.24488	8.24488	297.89	-1.5	2.24	0.0084	0.03	0.28	10.5	marly limestone	48.2625	7.10357	0.707065	35.4179	9.36471
P7	2018.10.163	ref coll	no epirostrum	Peniche	Cabo Carvoeiro Fm.	juvenile	Passaloteuthididae	Pseudohastites	P. longiformis	longiformis	10	Toarcian	Polymorphum	P7	P12	P12		21.37	10.07	4.5	4.28	4.97	4.97	5.78845	5.78845	100.37	-1.5	2.24	0.0084	0.03	0.28	10.5	marly limestone	48.2625	7.10357	0.707065	35.4179	9.36471
P7	2018.10.164	ref coll	no epirostrum	Peniche	Cabo Carvoeiro Fm.	adult	Passaloteuthididae	Pseudohastites	P. longiformis	longiformis	11	Toarcian	Polymorphum	P7	P12	P12		37.22	19.98	6.38	5.59	6.35	6.35	8.93188	8.93188	390.39	-1.5	2.24	0.0084	0.03	0.28	10.5	marly limestone	48.2625	7.10357	0.707065	35.4179	9.36471
P7	2018.10.165	ref coll	no epirostrum	Peniche	Cabo Carvoeiro Fm.	juvenile	Passaloteuthididae	Pseudohastites	P. longiformis	longiformis	12	Toarcian	Polymorphum	P7	P12	P12		49.82						0			-1.5	2.24	0.0084	0.03	0.28	10.5	marly limestone	48.2625	7.10357	0.707065	35.4179	9.36471
P7	2018.10.166	ref coll	no epirostrum	Peniche	Cabo Carvoeiro Fm.	juvenile	Passaloteuthididae	Pseudohastites	P. longiformis	longiformis	13	Toarcian	Polymorphum	P7	P12	P12		26.01	14.17	4.8	4.76	4.81	4.85	6.86656	6.86656	201.04	-1.5	2.24	0.0084	0.03	0.28	10.5	marly limestone	48.2625	7.10357	0.707065	35.4179	9.36471
P7	2018.10.167	ref coll	no epirostrum	Peniche	Cabo Carvoeiro Fm.	neanic	Passaloteuthididae	Pseudohastites	P. longiformis	longiformis	14	Toarcian	Polymorphum	P7	P12	P12		38.81	24.96	4.41	4.64			7.99344	7.99344	263.03	-1.5	2.24	0.0084	0.03	0.28	10.5	marly limestone	48.2625	7.10357	0.707065	35.4179	9.36471
P7	2018.10.168	ref coll	no epirostrum	Peniche	Cabo Carvoeiro Fm.	adult	Passaloteuthididae	Pseudohastites	P. longiformis	longiformis	15	Toarcian	Polymorphum	P7	P12	P12		50.9						0			-1.5	2.24	0.0084	0.03	0.28	10.5	marly limestone	48.2625	7.10357	0.707065	35.4179	9.36471
P7	2018.10.169	ref coll	no epirostrum	Peniche	Cabo Carvoeiro Fm.	adult	Passaloteuthididae	Pseudohastites	P. longiformis	longiformis	16	Toarcian	Polymorphum	P7	P12	P12		55.27	46.04	6.45	7.01	6.65	6.95	12.7684	12.7684	903.8	-1.5	2.24	0.0084	0.03	0.28	10.5	marly limestone	48.2625	7.10357	0.707065	35.4179	9.36471
P7	2018.10.170	ref coll	no epirostrum	Peniche	Cabo Carvoeiro Fm.	neanic	Passaloteuthididae	Pseudohastites	P. longiformis	longiformis	17	Toarcian	Polymorphum	P7	P12	P12		25.92				5.94	5.23	0		526.27	-1.5	2.24	0.0084	0.03	0.28	10.5	marly limestone	48.2625	7.10357	0.707065	35.4179	9.36471
P7	2018.10.171	ref coll	no epirostrum	Peniche	Cabo Carvoeiro Fm.	juvenile	Passaloteuthididae	Pseudohastites	P. longiformis	longiformis	18	Toarcian	Polymorphum	P7	P12	P12		32.16	23.47	3.92	3.92	4.08	4.08	7.11806	7.11806	245.48	-1.5	2.24	0.0084	0.03	0.28	10.5	marly limestone	48.2625	7.10357	0.707065	35.4179	9.36471
P7	2018.10.172	ref coll	no epirostrum	Peniche	Cabo Carvoeiro Fm.	indeterminable	indeterminable	indeterminable	indeterminable	indeterminable	19	Toarcian	Polymorphum	P7	P12	P12		36.96				7.63	7.63	0			-1.5	2.24	0.0084	0.03	0.28	10.5	marly limestone	48.2625	7.10357	0.707065	35.4179	9.36471
P7	2018.10.173	ref coll	no epirostrum	Peniche	Cabo Carvoeiro Fm.	indeterminable	indeterminable	indeterminable	indeterminable	indeterminable	20	Toarcian	Polymorphum	P7	P12	P12		53.7		7.51	6.32			0			-1.5	2.24	0.0084	0.03	0.28	10.5	marly limestone	48.2625	7.10357	0.707065	35.4179	9.36471
P7	2018.10.174	ref coll	no epirostrum	Peniche	Cabo Carvoeiro Fm.	indeterminable	indeterminable	indeterminable	indeterminable	indeterminable	21	Toarcian	Polymorphum	P7	P12	P12		36.96				6.53	6.53	0			-1.5	2.24	0.0084	0.03	0.28	10.5	marly limestone	48.2625	7.10357	0.707065	35.4179	9.36471
P7	2018.10.175	ref coll	no epirostrum	Peniche	Cabo Carvoeiro Fm.	indeterminable	indeterminable	indeterminable	indeterminable	indeterminable	22	Toarcian	Polymorphum	P7	P12	P12		36.96						0			-1.5	2.24	0.0084	0.03	0.28	10.5	marly limestone	48.2625	7.10357	0.707065	35.4179	9.36471
P7	2018.10.176	2nd m2	no epirostrum	Peniche	Cabo Carvoeiro Fm.	neanic	indeterminable	indeterminable	indeterminable	indeterminable	23	Toarcian	Polymorphum	P7	P12	P12				14.05	14.05			0			-1.5	2.24	0.0084	0.03	0.28	10.5	marly limestone	48.2625	7.10357	0.707065	35.4179	9.36471
P7	2018.10.177	2nd m2	no epirostrum	Peniche	Cabo Carvoeiro Fm.	indeterminable	indeterminable	indeterminable	indeterminable	indeterminable	24	Toarcian	Polymorphum	P7	P12	P12				6.49	6.27			0			-1.5	2.24	0.0084	0.03	0.28	10.5	marly limestone	48.2625	7.10357	0.707065	35.4179	9.36471
P7	2018.10.178	2nd m2	no epirostrum	Peniche	Cabo Carvoeiro Fm.	neanic	Passaloteuthididae	Passaloteuthis	P. milleri	milleri	25	Toarcian	Polymorphum	P7	P12	P12		47.2				7.97	7.75	0			-1.5	2.24	0.0084	0.03	0.28	10.5	marly limestone	48.2625	7.10357	0.707065	35.4179	9.36471
P7	2018.10.179	2nd m2	no epirostrum	Peniche	Cabo Carvoeiro Fm.	adult	Passaloteuthididae	Pseudohastites	P. longiformis	longiformis	26	Toarcian	Polymorphum	P7	P12	P12								0			-1.5	2.24	0.0084	0.03	0.28	10.5	marly limestone	48.2625	7.10357	0.707065	35.4179	9.36471
P7	2018.10.180	2nd m2	no epirostrum	Peniche	Cabo Carvoeiro Fm.	juvenile	Passaloteuthididae	Pseudohastites	P. longiformis	longiformis	27	Toarcian	Polymorphum	P7	P12	P12		21.89		4.87	4.38			0			-1.5	2.24	0.0084	0.03	0.28	10.5	marly limestone	48.2625	7.10357	0.707065	35.4179	9.36471
P7	2018.10.181	2nd m2	no epirostrum	Peniche	Cabo Carvoeiro Fm.	juvenile	Passaloteuthididae	Pseudohastites	P. longiformis	longiformis	28	Toarcian	Polymorphum	P7	P12	P12		21.97		5.06	5.06			0			-1.5	2.24	0.0084	0.03	0.28	10.5	marly limestone	48.2625	7.10357	0.707065	35.4179	9.36471
P7	2018.10.182	2nd m2	no epirostrum	Peniche	Cabo Carvoeiro Fm.	neanic	Passaloteuthididae	Pseudohastites	P. longiformis	longiformis	29	Toarcian	Polymorphum	P7	P12	P12		35.97				5.11	5.1	0			-1.5	2.24	0.0084	0.03	0.28	10.5	marly limestone	48.2625	7.10357	0.707065	35.4179	9.36471
P7	2018.10.183	2nd m2	no epirostrum	Peniche	Cabo Carvoeiro Fm.	neanic	Passaloteuthididae	Pseudohastites	P. longiformis	longiformis	30	Toarcian	Polymorphum	P7	P12	P12		35.97				4.36	4.3	0			-1.5	2.24	0.0084	0.03	0.28	10.5	marly limestone	48.2625	7.10357	0.707065	35.4179	9.36471
P7	2018.10.184	2nd m2	no epirostrum	Peniche	Cabo Carvoeiro Fm.	neanic	Passaloteuthididae	Pseudohastites	P. longiformis	longiformis	31	Toarcian	Polymorphum	P7	P12	P12		35.97				4.92	5.21	0			-1.5	2.24	0.0084	0.03	0.28	10.5	marly limestone	48.2625	7.10357	0.707065	35.4179	9.36471
P7	2018.10.185	2nd m2	no epirostrum	Peniche	Cabo Carvoeiro Fm.	juvenile	Passaloteuthididae	Pseudohastites	P. longiformis	longiformis	32	Toarcian	Polymorphum	P7	P12	P12		35.97						0			-1.5	2.24	0.0084	0.03	0.28	10.5	marly limestone	48.2625	7.10357	0.707065	35.4179	9.36471
P7	2018.10.186	2nd m2	no epirostrum	Peniche	Cabo Carvoeiro Fm.	juvenile	Passaloteuthididae	Passaloteuthis	P. milleri	milleri	33_1	Toarcian	Polymorphum	P7	P12	P12		34.82	22.87	6.82	6.59	6.82	6.74	10.092	10.092	599.45	-1.5	2.24	0.0084	0.03	0.28	10.5	marly limestone	48.2625	7.10357	0.707065	35.4179	9.36471
P7	2018.10.187	2nd m2	no epirostrum	Peniche	Cabo Carvoeiro Fm.	adult	Passaloteuthididae	Pseudohastites	P. longiformis	longiformis	34_4	Toarcian	Polymorphum	P7	P12	P12		45.68	35.03	6.23	6.23			11.0783	11.0783	790.51	-1.5	2.24	0.0084	0.03	0.28	10.5	marly limestone	48.2625	7.10357	0.707065	35.4179	9.36471
P7	2018.10.188	2nd m2	no epirostrum	Peniche	Cabo Carvoeiro Fm.	juvenile	Passaloteuthididae	Passaloteuthis	P. milleri	milleri	35_5	Toarcian	Polymorphum	P7	P12	P12		23.51	10.53	4.95	4.83	5.66	5.57	6.31432	6.31432	130.88	-1.5	2.24	0.0084	0.03	0.28	10.5	marly limestone	48.2625	7.10357	0.707065	35.4179	9.36471
P7	2018.10.189	1st m2	no epirostrum	Peniche	Cabo Carvoeiro Fm.	juvenile	Passaloteuthididae	Passaloteuthis	P. bisulcata	bisulcata	1	Toarcian	Polymorphum	P7	P12	P12		52.07	34.05	10.35	10.75			15.5891	15.5891	1906.84	-1.5	2.24	0.0084	0.03	0.28	10.5	marly limestone	48.2625	7.10357	0.707065	35.4179	9.36471
P7	2018.10.190	1st m2	no epirostrum	Peniche	Cabo Carvoeiro Fm.	juvenile	Passaloteuthididae	Parapassaloteuthis	Parap. sp. 1	Parapassaloteuthis sp. 1	2	Toarcian	Polymorphum	P7	P12	P12		30.9	20.51	7.96	7.93	7.96	7.96	10.8989	10.8989	735.94	-1.5	2.24	0.0084	0.03	0.28	10.5	marly limestone	48.2625	7.10357	0.707065	35.4179	9.36471
P7	2018.10.191	1st m2	no epirostrum	Peniche	Cabo Carvoeiro Fm.	neanic	Passaloteuthididae	Passaloteuthis	P. bisulcata	bisulcata	3	Toarcian	Polymorphum	P7	P12	P12		47.38	17.87	10.47	9.92	11.88	11.88	12.2893	12.2893	1052.84	-1.5	2.24	0.0084	0.03	0.28	10.5	marly limestone	48.2625	7.10357	0.707065	35.4179	9.36471
P7	2018.10.192	1st m2	no epirostrum	Peniche	Cabo Carvoeiro Fm.	juvenile	Passaloteuthididae	Passaloteuthis	P. bisulcata	bisulcata	4	Toarcian	Polymorphum	P7	P12	P12		21.65	11.72	6.5	6.16	7.22	7.22	7.77095	7.77095	208.92	-1.5	2.24	0.0084	0.03	0.28	10.5	marly limestone	48.2625	7.10357	0.707065	35.4179	9.36471
P6	2018.10.193	ref coll	no epirostrum	Peniche	Cabo Carvoeiro Fm.	juvenile	Passaloteuthididae	Passaloteuthis	P. bisulcata	bisulcata	1	Toarcian	Polymorphum	P6	P8	P8		9.42	3.24	2.28	2.28	3.46	3.22	2.56333	2.56333	7.13	-1.67	2.99	0.04296	0.179	0.24	13.7	marly limestone	49.963	3.7	0.707085	67.2466	9.74118
P6	2018.10.194	ref coll	no epirostrum	Peniche	Cabo Carvoeiro Fm.	juvenile	Passaloteuthididae	Passaloteuthis	P. bisulcata	bisulcata	2	Toarcian	Polymorphum	P6	P8	P8		27.08				7.46	7.16	0			-1.67	2.99	0.04296	0.179	0.24	13.7	marly limestone	49.963	3.7	0.707085	67.2466	9.74118
P6	2018.10.195	ref coll	no epirostrum	Peniche	Cabo Carvoeiro Fm.	juvenile	Passaloteuthididae	Passaloteuthis	P. bisulcata	bisulcata	3	Toarcian	Polymorphum	P6	P8	P8		21.63	13.67	5.24	5.33	5.94	5.89	7.25453	7.25453	192.49	-1.67	2.99	0.04296	0.179	0.24	13.7	marly limestone	49.963	3.7	0.707085	67.2466	9.74118
P6	2018.10.196	ref coll	no epirostrum	Peniche	Cabo Carvoeiro Fm.	juvenile	Passaloteuthididae	Passaloteuthis	P. bisulcata	bisulcata	4	Toarcian	Polymorphum	P6	P8	P8		22.56	6.17	4.6	4.3	6.58	6.02	4.96025	4.96025	61.9	-1.67	2.99	0.04296	0.179	0.24	13.7	marly limestone	49.963	3.7	0.707085	67.2466	9.74118
P6	2018.10.197	ref coll	no epirostrum	Peniche	Cabo Carvoeiro Fm.	juvenile	Passaloteuthididae	Passaloteuthis	P. bisulcata	bisulcata	5	Toarcian	Polymorphum	P6	P8	P8		15.59	7.26	3.96	4.03	4.51	4.44	4.87505	4.87505	47.38	-1.67	2.99	0.04296	0.179	0.24	13.7	marly limestone	49.963	3.7	0.707085	67.2466	9.74118
P6	2018.10.198	ref coll	no epirostrum	Peniche	Cabo Carvoeiro Fm.	juvenile	Passaloteuthididae	Parapassaloteuthis	Parap. sp. 1	Parapassaloteuthis sp. 1	6	Toarcian	Polymorphum	P6	P8	P8		27.84	18.41	6.2	5.64	6.96	6.52	8.63459	8.63459	407.19	-1.67	2.99	0.04296	0.179	0.24	13.7	marly limestone	49.963	3.7	0.707085	67.2466	9.74118
P6	2018.10.199	ref coll	no epirostrum	Peniche	Cabo Carvoeiro Fm.	neanic	Passaloteuthididae	Parapassaloteuthis	Parap. sp. 1	Parapassaloteuthis sp. 1	7	Toarcian	Polymorphum	P6	P8	P8		38.7	19.1	7.44	7.27	7.37	7.37	10.1091	10.1091	530.1	-1.67	2.99	0.04296	0.179	0.24	13.7	marly limestone	49.963	3.7	0.707085	67.2466	9.74118
P6	2018.10.200	ref coll	no epirostrum	Peniche	Cabo Carvoeiro Fm.	juvenile	Passaloteuthididae	Parapassaloteuthis	Parap. sp. 1	Parapassaloteuthis sp. 1	8	Toarcian	Polymorphum	P6	P8	P8			13.66	6.28	5.75	7.78	7.68	7.90119	7.90119	224.57	-1.67	2.99	0.04296	0.179	0.24	13.7	marly limestone	49.963	3.7	0.707085	67.2466	9.74118
P6	2018.10.201	ref coll	no epirostrum	Peniche	Cabo Carvoeiro Fm.	adult	Passaloteuthididae	Parapassaloteuthis	Parap. sp. 1	Parapassaloteuthis sp. 1	9	Toarcian	Polymorphum	P6	P8	P8		36.98	25.76	9.25	9	9.32	9.11	12.8957	12.8957	1172.58	-1.67	2.99	0.04296	0.179	0.24	13.7	marly limestone	49.963	3.7	0.707085	67.2466	9.74118
P6	2018.10.202	ref coll	no epirostrum	Peniche	Cabo Carvoeiro Fm.	adult	Passaloteuthididae	Parapassaloteuthis	Parap. sp. 1	Parapassaloteuthis sp. 1	10	Toarcian	Polymorphum	P6	P8	P8		36.75	21.69	9.3	8.68	8.98	9.27	12.0528	12.0528	976.21	-1.67	2.99	0.04296	0.179	0.24	13.7	marly limestone	49.963	3.7	0.707085	67.2466	9.74118
P6	2018.10.203	ref coll	no epirostrum	Peniche	Cabo Carvoeiro Fm.	juvenile	Passaloteuthididae	Passaloteuthis	Passaloteuthis sp. juv	Passaloteuthis sp. juv	11	Toarcian	Polymorphum	P6	P8	P8		24.01	14.9	3.99	4.25	4.33	3.91	6.32193	6.32193	161	-1.67	2.99	0.04296	0.179	0.24	13.7	marly limestone	49.963	3.7	0.707085	67.2466	9.74118
P6	2018.10.204	ref coll	no epirostrum	Peniche	Cabo Carvoeiro Fm.	juvenile	Passaloteuthididae	Passaloteuthis	P. bisulcata	bisulcata	12	Toarcian	Polymorphum	P6	P8	P8		20.75	8.414	4.36	4.49	5.61	5.12	5.48166	5.48166	84.79	-1.67	2.99	0.04296	0.179	0.24	13.7	marly limestone	49.963	3.7	0.707085	67.2466	9.74118
P6	2018.10.205	ref coll	no epirostrum	Peniche	Cabo Carvoeiro Fm.	juvenile	indeterminable	indeterminable	indeterminable	indeterminable	13	Toarcian	Polymorphum	P6	P8	P8								0			-1.67	2.99	0.04296	0.179	0.24	13.7	marly limestone	49.963	3.7	0.707085	67.2466	9.74118
P6	2018.10.206	ref coll	no epirostrum	Peniche	Cabo Carvoeiro Fm.	juvenile	Passaloteuthididae	Passaloteuthis	Passaloteuthis sp. juv	Passaloteuthis sp. juv	14	Toarcian	Polymorphum	P6	P8	P8		14.83	7.26	2.86	3.03	3.39	3.3	3.97724	3.97724	33.82	-1.67	2.99	0.04296	0.179	0.24	13.7	marly limestone	49.963	3.7	0.707085	67.2466	9.74118
P6	2018.10.207	ref coll	no epirostrum	Peniche	Cabo Carvoeiro Fm.	juvenile	Passaloteuthididae	Passaloteuthis	Passaloteuthis sp. juv	Passaloteuthis sp. juv	15	Toarcian	Polymorphum	P6	P8	P8		14.08	7.43	2.82	3.07	3.53	3.26	4.00675	4.00675	34.15	-1.67	2.99	0.04296	0.179	0.24	13.7	marly limestone	49.963	3.7	0.707085	67.2466	9.74118
P6	2018.10.208	ref coll	no epirostrum	Peniche	Cabo Carvoeiro Fm.	neanic	Passaloteuthididae	Passaloteuthis	P. bisulcata	bisulcata	16	Toarcian	Polymorphum	P6	P8	P8		73.54	25.02	14.5	14.21			17.2749	17.2749		-1.67	2.99	0.04296	0.179	0.24	13.7	marly limestone	49.963	3.7	0.707085	67.2466	9.74118
P6	2018.10.209	ref coll	no epirostrum	Peniche	Cabo Carvoeiro Fm.	neanic	Passaloteuthididae	Passaloteuthis	P. bisulcata	bisulcata	17	Toarcian	Polymorphum	P6	P8	P8		73.54						0			-1.67	2.99	0.04296	0.179	0.24	13.7	marly limestone	49.963	3.7	0.707085	67.2466	9.74118
P6	2018.10.210	ref coll	no epirostrum	Peniche	Cabo Carvoeiro Fm.	juvenile	Passaloteuthididae	Pseudohastites	P. longiformis	longiformis	18	Toarcian	Polymorphum	P6	P8	P8		28.85	16.69	5.03	4.35	5.23	4.28	7.14778	7.14778	221.71	-1.67	2.99	0.04296	0.179	0.24	13.7	marly limestone	49.963	3.7	0.707085	67.2466	9.74118
P6	2018.10.211	ref coll	no epirostrum	Peniche	Cabo Carvoeiro Fm.	neanic	Passaloteuthididae	Pseudohastites	P. longiformis	longiformis	19	Toarcian	Polymorphum	P6	P8	P8		28.4				5.16	5.16	0			-1.67	2.99	0.04296	0.179	0.24	13.7	marly limestone	49.963	3.7	0.707085	67.2466	9.74118
P6	2018.10.212	ref coll	no epirostrum	Peniche	Cabo Carvoeiro Fm.	neanic	Passaloteuthididae	Pseudohastites	P. longiformis	longiformis	20	Toarcian	Polymorphum	P6	P8	P8		35.69				5.42	5.42	0			-1.67	2.99	0.04296	0.179	0.24	13.7	marly limestone	49.963	3.7	0.707085	67.2466	9.74118
P6	2018.10.213	ref coll	no epirostrum	Peniche	Cabo Carvoeiro Fm.	neanic	Passaloteuthididae	Pseudohastites	P. longiformis	longiformis	21	Toarcian	Polymorphum	P6	P8	P8		28.27				5.03	5.03	0			-1.67	2.99	0.04296	0.179	0.24	13.7	marly limestone	49.963	3.7	0.707085	67.2466	9.74118
P6	2018.10.214	ref coll	no epirostrum	Peniche	Cabo Carvoeiro Fm.	juvenile	Passaloteuthididae	Pseudohastites	P. longiformis	longiformis	22	Toarcian	Polymorphum	P6	P8	P8		29.15	18.52	4.59	4.71	4.67	4.99	7.37041	7.37041	234.64	-1.67	2.99	0.04296	0.179	0.24	13.7	marly limestone	49.963	3.7	0.707085	67.2466	9.74118
P6	2018.10.215	ref coll	no epirostrum	Peniche	Cabo Carvoeiro Fm.	juvenile	Passaloteuthididae	Pseudohastites	P. longiformis	longiformis	23	Toarcian	Polymorphum	P6	P8	P8		28.33	19.23	4.73	4.95	5.15	4.97	7.66447	7.66447	217.54	-1.67	2.99	0.04296	0.179	0.24	13.7	marly limestone	49.963	3.7	0.707085	67.2466	9.74118
P6	2018.10.216	ref coll	no epirostrum	Peniche	Cabo Carvoeiro Fm.	neanic	Passaloteuthididae	Pseudohastites	P. longiformis	longiformis	24	Toarcian	Polymorphum	P6	P8	P8		46.83	28.52	5.6	5.23			9.41773	9.41773	690.58	-1.67	2.99	0.04296	0.179	0.24	13.7	marly limestone	49.963	3.7	0.707085	67.2466	9.74118
P6	2018.10.217	ref coll	no epirostrum	Peniche	Cabo Carvoeiro Fm.	neanic	Passaloteuthididae	Pseudohastites	P. longiformis	longiformis	25	Toarcian	Polymorphum	P6	P8	P8		41.97	28.58	5.83	5.92	6.34	6.18	9.95446	9.95446	584.69	-1.67	2.99	0.04296	0.179	0.24	13.7	marly limestone	49.963	3.7	0.707085	67.2466	9.74118
P6	2018.10.218	ref coll	no epirostrum	Peniche	Cabo Carvoeiro Fm.	adult	Passaloteuthididae	Pseudohastites	P. longiformis	longiformis	26	Toarcian	Polymorphum	P6	P8	P8		41.97				5.67	5.62	0			-1.67	2.99	0.04296	0.179	0.24	13.7	marly limestone	49.963	3.7	0.707085	67.2466	9.74118
P6	2018.10.219	ref coll	no epirostrum	Peniche	Cabo Carvoeiro Fm.	neanic	Passaloteuthididae	Pseudohastites	P. longiformis	longiformis	27	Toarcian	Polymorphum	P6	P8	P8		40.23	29.92	6.06	5.72	6.12	5.6	10.1222	10.1222	588.55	-1.67	2.99	0.04296	0.179	0.24	13.7	marly limestone	49.963	3.7	0.707085	67.2466	9.74118
P6	2018.10.220	ref coll	no epirostrum	Peniche	Cabo Carvoeiro Fm.	neanic	Passaloteuthididae	Pseudohastites	P. longiformis	longiformis	28	Toarcian	Polymorphum	P6	P8	P8		33.74	26.5	5.37	5.61			9.27672	9.27672	499.09	-1.67	2.99	0.04296	0.179	0.24	13.7	marly limestone	49.963	3.7	0.707085	67.2466	9.74118
P6	2018.10.221	ref coll	no epirostrum	Peniche	Cabo Carvoeiro Fm.	neanic	Passaloteuthididae	Pseudohastites	P. longiformis	longiformis	29	Toarcian	Polymorphum	P6	P8	P8		33.74				5.06	4.7	0			-1.67	2.99	0.04296	0.179	0.24	13.7	marly limestone	49.963	3.7	0.707085	67.2466	9.74118
P6	2018.10.222	ref coll	no epirostrum	Peniche	Cabo Carvoeiro Fm.	neanic	indeterminable	indeterminable	indeterminable	indeterminable	30	Toarcian	Polymorphum	P6	P8	P8		46.2						0			-1.67	2.99	0.04296	0.179	0.24	13.7	marly limestone	49.963	3.7	0.707085	67.2466	9.74118
P6	2018.10.223	ref coll	no epirostrum	Peniche	Cabo Carvoeiro Fm.	juvenile	indeterminable	indeterminable	indeterminable	indeterminable	31	Toarcian	Polymorphum	P6	P8	P8								0			-1.67	2.99	0.04296	0.179	0.24	13.7	marly limestone	49.963	3.7	0.707085	67.2466	9.74118
P6	2018.10.224	ref coll	no epirostrum	Peniche	Cabo Carvoeiro Fm.	juvenile	Passaloteuthididae	Pseudohastites	P. longiformis	longiformis	32	Toarcian	Polymorphum	P6	P8	P8		28.92						0			-1.67	2.99	0.04296	0.179	0.24	13.7	marly limestone	49.963	3.7	0.707085	67.2466	9.74118
P6	2018.10.225	ref coll	no epirostrum	Peniche	Cabo Carvoeiro Fm.	adult	Passaloteuthididae	Pseudohastites	P. longiformis	longiformis	33	Toarcian	Polymorphum	P6	P8	P8		43.72						0			-1.67	2.99	0.04296	0.179	0.24	13.7	marly limestone	49.963	3.7	0.707085	67.2466	9.74118
P6	2018.10.226	ref coll	no epirostrum	Peniche	Cabo Carvoeiro Fm.	juvenile	indeterminable	indeterminable	indeterminable	indeterminable	34	Toarcian	Polymorphum	P6	P8	P8		22.57						0			-1.67	2.99	0.04296	0.179	0.24	13.7	marly limestone	49.963	3.7	0.707085	67.2466	9.74118
P6	2018.10.227	ref coll	no epirostrum	Peniche	Cabo Carvoeiro Fm.	juvenile	indeterminable	indeterminable	indeterminable	indeterminable	35	Toarcian	Polymorphum	P6	P8	P8		27.63				6.05	6.05	0			-1.67	2.99	0.04296	0.179	0.24	13.7	marly limestone	49.963	3.7	0.707085	67.2466	9.74118
P6	2018.10.228	ref coll	no epirostrum	Peniche	Cabo Carvoeiro Fm.	juvenile	indeterminable	indeterminable	indeterminable	indeterminable	36	Toarcian	Polymorphum	P6	P8	P8		40.19						0			-1.67	2.99	0.04296	0.179	0.24	13.7	marly limestone	49.963	3.7	0.707085	67.2466	9.74118
P6	2018.10.229	ref coll	no epirostrum	Peniche	Cabo Carvoeiro Fm.	neanic	Passaloteuthididae	Pseudohastites	P. longiformis	longiformis	37	Toarcian	Polymorphum	P6	P8	P8		35.67						0			-1.67	2.99	0.04296	0.179	0.24	13.7	marly limestone	49.963	3.7	0.707085	67.2466	9.74118
P6	2018.10.230	2nd m2	no epirostrum	Peniche	Cabo Carvoeiro Fm.	neanic	Passaloteuthididae	Passaloteuthis	P. bisulcata	bisulcata	39	Toarcian	Polymorphum	P6	P8	P8		64.83	42.94	14.85	13.77			20.6304	20.6304	5145.31	-1.67	2.99	0.04296	0.179	0.24	13.7	marly limestone	49.963	3.7	0.707085	67.2466	9.74118
P6	2018.10.231	2nd m2	no epirostrum	Peniche	Cabo Carvoeiro Fm.	neanic	Passaloteuthididae	Passaloteuthis	P. bisulcata	bisulcata	40	Toarcian	Polymorphum	P6	P8	P8			48.73	13.73	13.2			20.6703	20.6703	4157.05	-1.67	2.99	0.04296	0.179	0.24	13.7	marly limestone	49.963	3.7	0.707085	67.2466	9.74118
P6	2018.10.232	2nd m2	no epirostrum	Peniche	Cabo Carvoeiro Fm.	neanic	indeterminable	indeterminable	indeterminable	indeterminable	41	Toarcian	Polymorphum	P6	P8	P8						10.53	10.49	0			-1.67	2.99	0.04296	0.179	0.24	13.7	marly limestone	49.963	3.7	0.707085	67.2466	9.74118
P6	2018.10.233	2nd m2	no epirostrum	Peniche	Cabo Carvoeiro Fm.	neanic	Passaloteuthididae	Passaloteuthis	P. bisulcata	bisulcata	42	Toarcian	Polymorphum	P6	P8	P8		46.31	33.5	11.62	11.35			16.409	16.409		-1.67	2.99	0.04296	0.179	0.24	13.7	marly limestone	49.963	3.7	0.707085	67.2466	9.74118
P6	2018.10.234	2nd m2	no epirostrum	Peniche	Cabo Carvoeiro Fm.	juvenile	Passaloteuthididae	Passaloteuthis	P. bisulcata	bisulcata	43	Toarcian	Polymorphum	P6	P8	P8		52.26	19.3	7.53	7.57			10.3232	10.3232		-1.67	2.99	0.04296	0.179	0.24	13.7	marly limestone	49.963	3.7	0.707085	67.2466	9.74118
P6	2018.10.235	2nd m2	no epirostrum	Peniche	Cabo Carvoeiro Fm.	neanic	Passaloteuthididae	Passaloteuthis	P. longiformis	longiformis	44	Toarcian	Polymorphum	P6	P8	P8		30.96	25.93	5.78	5.88	5.89	5.94	9.58744	9.58744	565.64	-1.67	2.99	0.04296	0.179	0.24	13.7	marly limestone	49.963	3.7	0.707085	67.2466	9.74118
P6	2018.10.236	2nd m2	no epirostrum	Peniche	Cabo Carvoeiro Fm.	neanic	Passaloteuthididae	Passaloteuthis	P. longiformis	longiformis	45	Toarcian	Polymorphum	P6	P8	P8				5.83	5.83	5.84	5.84	0			-1.67	2.99	0.04296	0.179	0.24	13.7	marly limestone	49.963	3.7	0.707085	67.2466	9.74118
P6	2018.10.237	2nd m2	no epirostrum	Peniche	Cabo Carvoeiro Fm.	neanic	indeterminable	indeterminable	indeterminable	indeterminable	46	Toarcian	Polymorphum	P6	P8	P8								0			-1.67	2.99	0.04296	0.179	0.24	13.7	marly limestone	49.963	3.7	0.707085	67.2466	9.74118
P6	2018.10.238	2nd m2	no epirostrum	Peniche	Cabo Carvoeiro Fm.	neanic	Passaloteuthididae	Pseudohastites	P. longiformis	longiformis	47	Toarcian	Polymorphum	P6	P8	P8		34.05	24.89	6.45	6.37	6.54	6.95	10.0749	10.0749	635.68	-1.67	2.99	0.04296	0.179	0.24	13.7	marly limestone	49.963	3.7	0.707085	67.2466	9.74118
P6	2018.10.239	2nd m2	no epirostrum	Peniche	Cabo Carvoeiro Fm.	neanic	Passaloteuthididae	Pseudohastites	P. longiformis	longiformis	48	Toarcian	Polymorphum	P6	P8	P8		34.24		5.17	5.59			0			-1.67	2.99	0.04296	0.179	0.24	13.7	marly limestone	49.963	3.7	0.707085	67.2466	9.74118
P6	2018.10.240	2nd m2	no epirostrum	Peniche	Cabo Carvoeiro Fm.	indeterminable	indeterminable	indeterminable	indeterminable	indeterminable	49	Toarcian	Polymorphum	P6	P8	P8		52.74						0			-1.67	2.99	0.04296	0.179	0.24	13.7	marly limestone	49.963	3.7	0.707085	67.2466	9.74118
P6	2018.10.241	2nd m2	no epirostrum	Peniche	Cabo Carvoeiro Fm.	indeterminable	indeterminable	indeterminable	indeterminable	indeterminable	50	Toarcian	Polymorphum	P6	P8	P8		51.36		8.11	7.67			0			-1.67	2.99	0.04296	0.179	0.24	13.7	marly limestone	49.963	3.7	0.707085	67.2466	9.74118
P6	2018.10.242	2nd m2	no epirostrum	Peniche	Cabo Carvoeiro Fm.	juvenile	Passaloteuthididae	Passaloteuthis	Passaloteuthis sp. juv	Passaloteuthis sp. juv	51	Toarcian	Polymorphum	P6	P8	P8		7.15	4.23	2.58	2.56	3	2.94	3.03436	3.03436	14.94	-1.67	2.99	0.04296	0.179	0.24	13.7	marly limestone	49.963	3.7	0.707085	67.2466	9.74118
P6	2018.10.243	2nd m2	no epirostrum	Peniche	Cabo Carvoeiro Fm.	juvenile	Passaloteuthididae	Passaloteuthis	Passaloteuthis sp. juv	Passaloteuthis sp. juv	52	Toarcian	Polymorphum	P6	P8	P8		23.88	14.5	4.14	3.9	4.33	4.71	6.16327	6.16327	131.14	-1.67	2.99	0.04296	0.179	0.24	13.7	marly limestone	49.963	3.7	0.707085	67.2466	9.74118
P6	2018.10.244	1st m2	no epirostrum	Peniche	Cabo Carvoeiro Fm.	neanic	Passaloteuthididae	Pseudohastites	P. longiformis	longiformis	53	Toarcian	Polymorphum	P6	P8	P8		34.46				6.39	6.39	0			-1.67	2.99	0.04296	0.179	0.24	13.7	marly limestone	49.963	3.7	0.707085	67.2466	9.74118
P6	2018.10.245	1st m2	no epirostrum	Peniche	Cabo Carvoeiro Fm.	neanic	Passaloteuthididae	Passaloteuthis	P. milleri	milleri	54	Toarcian	Polymorphum	P6	P8	P8								0			-1.67	2.99	0.04296	0.179	0.24	13.7	marly limestone	49.963	3.7	0.707085	67.2466	9.74118
P6	2018.10.246	1st m2	no epirostrum	Peniche	Cabo Carvoeiro Fm.	juvenile	Passaloteuthididae	Passaloteuthis	P. bisulcata	bisulcata	55	Toarcian	Polymorphum	P6	P8	P8		36.47	22.04	9.09	8.52	9.47	9.84	11.951	11.951	747.82	-1.67	2.99	0.04296	0.179	0.24	13.7	marly limestone	49.963	3.7	0.707085	67.2466	9.74118
P6	2018.10.247	1st m2	no epirostrum	Peniche	Cabo Carvoeiro Fm.	neanic	Passaloteuthididae	Pseudohastites	P. longiformis	longiformis	56	Toarcian	Polymorphum	P6	P8	P8								0			-1.67	2.99	0.04296	0.179	0.24	13.7	marly limestone	49.963	3.7	0.707085	67.2466	9.74118
P6	2018.10.248	1st m2	no epirostrum	Peniche	Cabo Carvoeiro Fm.	neanic	Passaloteuthididae	Pseudohastites	P. longiformis	longiformis	57	Toarcian	Polymorphum	P6	P8	P8			21.86	5.39	5.7			8.75732	8.75732	443.81	-1.67	2.99	0.04296	0.179	0.24	13.7	marly limestone	49.963	3.7	0.707085	67.2466	9.74118
P6	2018.10.249	1st m2	no epirostrum	Peniche	Cabo Carvoeiro Fm.	neanic	Passaloteuthididae	Pseudohastites	P. longiformis	longiformis	58	Toarcian	Polymorphum	P6	P8	P8		34.45	23.57	5.39	5.61			8.93245	8.93245	446.14	-1.67	2.99	0.04296	0.179	0.24	13.7	marly limestone	49.963	3.7	0.707085	67.2466	9.74118
P6	2018.10.250	1st m2	no epirostrum	Peniche	Cabo Carvoeiro Fm.	juvenile	Passaloteuthididae	Pseudohastites	P. longiformis	longiformis	59	Toarcian	Polymorphum	P6	P8	P8		27.8						0			-1.67	2.99	0.04296	0.179	0.24	13.7	marly limestone	49.963	3.7	0.707085	67.2466	9.74118
P6	2018.10.251	1st m2	no epirostrum	Peniche	Cabo Carvoeiro Fm.	juvenile	Passaloteuthididae	Pseudohastites	P. longiformis	longiformis	60	Toarcian	Polymorphum	P6	P8	P8		28.76		4.13	4.25	4.23	4.23	0			-1.67	2.99	0.04296	0.179	0.24	13.7	marly limestone	49.963	3.7	0.707085	67.2466	9.74118
P6	2018.10.252	3rd m2	no epirostrum	Peniche	Cabo Carvoeiro Fm.	neanic	Passaloteuthididae	Pseudohastites	P. longiformis	longiformis	61	Toarcian	Polymorphum	P6	P8	P8		35.25	22.74	6.01	5.19	5.65	5.65	8.9182	8.9182		-1.67	2.99	0.04296	0.179	0.24	13.7	marly limestone	49.963	3.7	0.707085	67.2466	9.74118
P6	2018.10.253	3rd m2	no epirostrum	Peniche	Cabo Carvoeiro Fm.	neanic	Passaloteuthididae	Pseudohastites	P. longiformis	longiformis	62	Toarcian	Polymorphum	P6	P8	P8		27.95	23.08	5.5	4.77			8.46004	8.46004		-1.67	2.99	0.04296	0.179	0.24	13.7	marly limestone	49.963	3.7	0.707085	67.2466	9.74118
P6	2018.10.254	3rd m2	no epirostrum	Peniche	Cabo Carvoeiro Fm.	juvenile	Passaloteuthididae	Passaloteuthis	P. bisulcata	bisulcata	63	Toarcian	Polymorphum	P6	P8	P8		37.87				7.42	6.86	0			-1.67	2.99	0.04296	0.179	0.24	13.7	marly limestone	49.963	3.7	0.707085	67.2466	9.74118
P6	2018.10.255	3rd m2	no epirostrum	Peniche	Cabo Carvoeiro Fm.	juvenile	Passaloteuthididae	Pseudohastites	P. longiformis	longiformis	64	Toarcian	Polymorphum	P6	P8	P8		31.81	28.82	5	4.66	5	5	8.75689	8.75689		-1.67	2.99	0.04296	0.179	0.24	13.7	marly limestone	49.963	3.7	0.707085	67.2466	9.74118
P6	2018.10.256	3rd m2	no epirostrum	Peniche	Cabo Carvoeiro Fm.	adult	Passaloteuthididae	Pseudohastites	P. longiformis	longiformis	65	Toarcian	Polymorphum	P6	P8	P8		58.29						0			-1.67	2.99	0.04296	0.179	0.24	13.7	marly limestone	49.963	3.7	0.707085	67.2466	9.74118
P6	2018.10.257	3rd m2	no epirostrum	Peniche	Cabo Carvoeiro Fm.	adult	indeterminable	indeterminable	indeterminable	indeterminable	66	Toarcian	Polymorphum	P6	P8	P8		71.31						0			-1.67	2.99	0.04296	0.179	0.24	13.7	marly limestone	49.963	3.7	0.707085	67.2466	9.74118
P6	2018.10.258	3rd m2	no epirostrum	Peniche	Cabo Carvoeiro Fm.	indeterminable	indeterminable	indeterminable	indeterminable	indeterminable	67	Toarcian	Polymorphum	P6	P8	P8		42.03						0			-1.67	2.99	0.04296	0.179	0.24	13.7	marly limestone	49.963	3.7	0.707085	67.2466	9.74118
P6	2018.10.259	3rd m2	no epirostrum	Peniche	Cabo Carvoeiro Fm.	juvenile	Passaloteuthididae	Pseudohastites	P. longiformis	longiformis	68	Toarcian	Polymorphum	P6	P8	P8		26.21						0			-1.67	2.99	0.04296	0.179	0.24	13.7	marly limestone	49.963	3.7	0.707085	67.2466	9.74118
P6	2018.10.260	3rd m2	epirostrum	Peniche	Cabo Carvoeiro Fm.	adult	Passaloteuthididae	Pseudohastites	P. longiformis	longiformis	69	Toarcian	Polymorphum	P6	P8	P8		50.05						0			-1.67	2.99	0.04296	0.179	0.24	13.7	marly limestone	49.963	3.7	0.707085	67.2466	9.74118
P5	2018.10.261	ref coll	no epirostrum	Peniche	Cabo Carvoeiro Fm.	adult	Passaloteuthididae	Passaloteuthis	P. bisulcata	bisulcata	1	Toarcian	Polymorphum	P5	P984	P984		92.58	51.61	15.78	14.69	18.03	16.3	22.8711	22.8711	6676.72	-1.55667	1.593	0.01404	0.508	0.27	95	limestone	0	0	0.70706	22.0163	8.61176
P5	2018.10.262	ref coll	no epirostrum	Peniche	Cabo Carvoeiro Fm.	neanic	Passaloteuthididae	Passaloteuthis	P. bisulcata	bisulcata	2	Toarcian	Polymorphum	P5	P984	P984		77.14	54.67	13.99	14.03	15.78	14.61	22.0567	22.0567	5447.51	-1.55667	1.593	0.01404	0.508	0.27	95	limestone	0	0	0.70706	22.0163	8.61176
P5	2018.10.263	ref coll	no epirostrum	Peniche	Cabo Carvoeiro Fm.	neanic	Passaloteuthididae	Passaloteuthis	P. bisulcata	bisulcata	3	Toarcian	Polymorphum	P5	P984	P984			37.54	13.66	13.28			18.9546	18.9546	3089.34	-1.55667	1.593	0.01404	0.508	0.27	95	limestone	0	0	0.70706	22.0163	8.61176
P5	2018.10.264	ref coll	no epirostrum	Peniche	Cabo Carvoeiro Fm.	neanic	Passaloteuthididae	Passaloteuthis	P. bisulcata	bisulcata	4	Toarcian	Polymorphum	P5	P984	P984			48.77	13.15	12.28			19.8957	19.8957	4448.77	-1.55667	1.593	0.01404	0.508	0.27	95	limestone	0	0	0.70706	22.0163	8.61176
P5	2018.10.265	ref coll	no epirostrum	Peniche	Cabo Carvoeiro Fm.	neanic	Passaloteuthididae	Passaloteuthis	P. bisulcata	bisulcata	5	Toarcian	Polymorphum	P5	P984	P984			37.87	13.16	12.85			18.5703	18.5703	3474.89	-1.55667	1.593	0.01404	0.508	0.27	95	limestone	0	0	0.70706	22.0163	8.61176
P5	2018.10.266	ref coll	no epirostrum	Peniche	Cabo Carvoeiro Fm.	neanic	Passaloteuthididae	Passaloteuthis	P. bisulcata	bisulcata	6	Toarcian	Polymorphum	P5	P984	P984			34.94	10.93	10.69			15.9823	15.9823	2158.15	-1.55667	1.593	0.01404	0.508	0.27	95	limestone	0	0	0.70706	22.0163	8.61176
P5	2018.10.267	ref coll	no epirostrum	Peniche	Cabo Carvoeiro Fm.	neanic	Passaloteuthididae	Passaloteuthis	P. bisulcata	bisulcata	7	Toarcian	Polymorphum	P5	P984	P984			39.56	13.05	12.78			18.7557	18.7557	3463.37	-1.55667	1.593	0.01404	0.508	0.27	95	limestone	0	0	0.70706	22.0163	8.61176
P5	2018.10.268	ref coll	no epirostrum	Peniche	Cabo Carvoeiro Fm.	neanic	Passaloteuthididae	Passaloteuthis	P. bisulcata	bisulcata	8	Toarcian	Polymorphum	P5	P984	P984			36.66	9.97	9.28			15.0249	15.0249	2048.44	-1.55667	1.593	0.01404	0.508	0.27	95	limestone	0	0	0.70706	22.0163	8.61176
P5	2018.10.269	ref coll	no epirostrum	Peniche	Cabo Carvoeiro Fm.	juvenile	Passaloteuthididae	Passaloteuthis	P. bisulcata	bisulcata	9	Toarcian	Polymorphum	P5	P984	P984			27.39	10.57	10.54			14.5045	14.5045	1433.24	-1.55667	1.593	0.01404	0.508	0.27	95	limestone	0	0	0.70706	22.0163	8.61176
P5	2018.10.270	ref coll	no epirostrum	Peniche	Cabo Carvoeiro Fm.	juvenile	Passaloteuthididae	Passaloteuthis	P. bisulcata	bisulcata	10	Toarcian	Polymorphum	P5	P984	P984			15.33	7.27	6.93			9.17494	9.17494	409.63	-1.55667	1.593	0.01404	0.508	0.27	95	limestone	0	0	0.70706	22.0163	8.61176
P5	2018.10.271	ref coll	no epirostrum	Peniche	Cabo Carvoeiro Fm.	juvenile	Passaloteuthididae	Passaloteuthis	P. bisulcata	bisulcata	11	Toarcian	Polymorphum	P5	P984	P984		25.8	13.51	6.49	6.46	8.55	8.33	8.27391	8.27391	268.55	-1.55667	1.593	0.01404	0.508	0.27	95	limestone	0	0	0.70706	22.0163	8.61176
P5	2018.10.272	ref coll	no epirostrum	Peniche	Cabo Carvoeiro Fm.	juvenile	Passaloteuthididae	Passaloteuthis	P. bisulcata	bisulcata	12	Toarcian	Polymorphum	P5	P984	P984		28.44	18.61	7.21	6.71	7.74	7.74	9.65609	9.65609	380.15	-1.55667	1.593	0.01404	0.508	0.27	95	limestone	0	0	0.70706	22.0163	8.61176
P5	2018.10.273	ref coll	epirostrum; short form	Peniche	Cabo Carvoeiro Fm.	adult	Passaloteuthididae	Pseudohastites	P. longiformis	longiformis	13	Toarcian	Polymorphum	P5	P984	P984	23.95	34.77	23.95	8.76	6.72	6.56	7	11.2131	11.2131	628.01	-1.55667	1.593	0.01404	0.508	0.27	95	limestone	0	0	0.70706	22.0163	8.61176
P5	2018.10.274	ref coll	no epirostrum	Peniche	Cabo Carvoeiro Fm.	juvenile	Passaloteuthididae	Pseudohastites	P. longiformis	longiformis	14	Toarcian	Polymorphum	P5	P984	P984		32.55	23.84	4.04	4.31	4.44	4.38	7.4597	7.4597	322.76	-1.55667	1.593	0.01404	0.508	0.27	95	limestone	0	0	0.70706	22.0163	8.61176
P5	2018.10.275	ref coll	no epirostrum	Peniche	Cabo Carvoeiro Fm.	neanic	Passaloteuthididae	Pseudohastites	P. longiformis	longiformis	15	Toarcian	Polymorphum	P5	P984	P984		45.32				5.08	5.08	0		403.86	-1.55667	1.593	0.01404	0.508	0.27	95	limestone	0	0	0.70706	22.0163	8.61176
P5	2018.10.276	ref coll	no epirostrum	Peniche	Cabo Carvoeiro Fm.	neanic	Passaloteuthididae	Pseudohastites	P. longiformis	longiformis	16	Toarcian	Polymorphum	P5	P984	P984		23.29	14.98	4.91	5.31	4.85	5.08	7.30964	7.30964	196.23	-1.55667	1.593	0.01404	0.508	0.27	95	limestone	0	0	0.70706	22.0163	8.61176
P5	2018.10.277	ref coll	no epirostrum	Peniche	Cabo Carvoeiro Fm.	indeterminable	Hastitidae	Hastitidae	Hastitidae sp. indet.	Hastitidae sp. indet.	17	Toarcian	Polymorphum	P5	P984	P984		22.61	19.77	2.82	3.05	3.18	3.4	5.54011	5.54011	127.16	-1.55667	1.593	0.01404	0.508	0.27	95	limestone	0	0	0.70706	22.0163	8.61176
P5	2018.10.278	ref coll	no epirostrum	Peniche	Cabo Carvoeiro Fm.	juvenile	Passaloteuthididae	Pseudohastites	P. longiformis	longiformis	18	Toarcian	Polymorphum	P5	P984	P984			16.91	3.82	3.74			6.22816	6.22816	144.58	-1.55667	1.593	0.01404	0.508	0.27	95	limestone	0	0	0.70706	22.0163	8.61176
P5	2018.10.279	ref coll	no epirostrum	Peniche	Cabo Carvoeiro Fm.	juvenile	Passaloteuthididae	Pseudohastites	P. longiformis	longiformis	19	Toarcian	Polymorphum	P5	P984	P984		23.77	20.78	5.02	4.92			8.00642	8.00642	239.74	-1.55667	1.593	0.01404	0.508	0.27	95	limestone	0	0	0.70706	22.0163	8.61176
P5	2018.10.280	ref coll	no epirostrum	Peniche	Cabo Carvoeiro Fm.	juvenile	Passaloteuthididae	Pseudohastites	P. longiformis	longiformis	20	Toarcian	Polymorphum	P5	P984	P984		22.08	16.3	5.15	5.11	5.09	5.09	7.54175	7.54175	221.87	-1.55667	1.593	0.01404	0.508	0.27	95	limestone	0	0	0.70706	22.0163	8.61176
P5	2018.10.281	ref coll	no epirostrum	Peniche	Cabo Carvoeiro Fm.	indeterminable	Hastitidae	Hastitidae	Hastitidae sp. indet.	Hastitidae sp. indet.	21	Toarcian	Polymorphum	P5	P984	P984		32.47	22.02	5.6	4.52	5.83	5.01	8.22965	8.22965	343.18	-1.55667	1.593	0.01404	0.508	0.27	95	limestone	0	0	0.70706	22.0163	8.61176
P5	2018.10.282	ref coll	no epirostrum	Peniche	Cabo Carvoeiro Fm.	neanic	Passaloteuthididae	Pseudohastites	P. longiformis	longiformis	22	Toarcian	Polymorphum	P5	P984	P984			23.88	4.9	3.9			7.69895	7.69895	440.2	-1.55667	1.593	0.01404	0.508	0.27	95	limestone	0	0	0.70706	22.0163	8.61176
P5	2018.10.283	ref coll	no epirostrum	Peniche	Cabo Carvoeiro Fm.	indeterminable	Hastitidae	Hastitidae	Hastitidae sp. indet.	Hastitidae sp. indet.	23	Toarcian	Polymorphum	P5	P984	P984		29.39	22.7	5.01	4.47	5.33	4.64	7.98099	7.98099	386.22	-1.55667	1.593	0.01404	0.508	0.27	95	limestone	0	0	0.70706	22.0163	8.61176
P5	2018.10.284	ref coll	no epirostrum	Peniche	Cabo Carvoeiro Fm.	neanic	Passaloteuthididae	Pseudohastites	P. longiformis	longiformis	24	Toarcian	Polymorphum	P5	P984	P984		34.17	21.94	5.87	5.59	6.54	6.28	8.96249	8.96249	429.04	-1.55667	1.593	0.01404	0.508	0.27	95	limestone	0	0	0.70706	22.0163	8.61176
P5	2018.10.285	ref coll	no epirostrum	Peniche	Cabo Carvoeiro Fm.	indeterminable	Hastitidae	Hastitidae	Hastitidae sp. indet.	Hastitidae sp. indet.	25	Toarcian	Polymorphum	P5	P984	P984			19.07	4.12	4.12			6.86618	6.86618		-1.55667	1.593	0.01404	0.508	0.27	95	limestone	0	0	0.70706	22.0163	8.61176
P5	2018.10.286	ref coll	no epirostrum	Peniche	Cabo Carvoeiro Fm.	juvenile	Passaloteuthididae	Pseudohastites	P. longiformis	longiformis	26	Toarcian	Polymorphum	P5	P984	P984		31.07	24.37	4.58	4.45	4.66	4.85	7.91943	7.91943	411.75	-1.55667	1.593	0.01404	0.508	0.27	95	limestone	0	0	0.70706	22.0163	8.61176
P5	2018.10.287	ref coll	no epirostrum	Peniche	Cabo Carvoeiro Fm.	neanic	Passaloteuthididae	Pseudohastites	P. longiformis	longiformis	27	Toarcian	Polymorphum	P5	P984	P984		34.42	25.8	4.07	4.06			7.52627	7.52627	308.4	-1.55667	1.593	0.01404	0.508	0.27	95	limestone	0	0	0.70706	22.0163	8.61176
P5	2018.10.288	ref coll	epirostrum; short form	Peniche	Cabo Carvoeiro Fm.	neanic	Passaloteuthididae	Pseudohastites	P. longiformis	longiformis	28	Toarcian	Polymorphum	P5	P984	P984	21.68	29.87	21.68	5.63	4.85			8.39659	8.39659	364.18	-1.55667	1.593	0.01404	0.508	0.27	95	limestone	0	0	0.70706	22.0163	8.61176
P5	2018.10.289	ref coll	no epirostrum	Peniche	Cabo Carvoeiro Fm.	juvenile	Passaloteuthididae	Pseudohastites	P. longiformis	longiformis	29	Toarcian	Polymorphum	P5	P984	P984		19.76	12.76	3.98	3.75	4.06	4.08	5.75336	5.75336	109.79	-1.55667	1.593	0.01404	0.508	0.27	95	limestone	0	0	0.70706	22.0163	8.61176
P5	2018.10.290	ref coll	no epirostrum	Peniche	Cabo Carvoeiro Fm.	neanic	Passaloteuthididae	Pseudohastites	P. longiformis	longiformis	30	Toarcian	Polymorphum	P5	P984	P984		32.77	23.55	5.43	5.26	5.57	5.41	8.76178	8.76178	371.42	-1.55667	1.593	0.01404	0.508	0.27	95	limestone	0	0	0.70706	22.0163	8.61176
P5	2018.10.291	ref coll	no epirostrum	Peniche	Cabo Carvoeiro Fm.	indeterminable	Hastitidae	Hastitidae	Hastitidae sp. indet.	Hastitidae sp. indet.	31	Toarcian	Polymorphum	P5	P984	P984		20.59	17.14	3.51	3.3	3.32	3.67	5.8337	5.8337	169.06	-1.55667	1.593	0.01404	0.508	0.27	95	limestone	0	0	0.70706	22.0163	8.61176
P5	2018.10.292	ref coll	no epirostrum	Peniche	Cabo Carvoeiro Fm.	neanic	Passaloteuthididae	Pseudohastites	P. longiformis	longiformis	32	Toarcian	Polymorphum	P5	P984	P984		37.5	26.28	4.86	4.42	4.64	4.89	8.26472	8.26472	364.73	-1.55667	1.593	0.01404	0.508	0.27	95	limestone	0	0	0.70706	22.0163	8.61176
P5	2018.10.293	ref coll	no epirostrum	Peniche	Cabo Carvoeiro Fm.	juvenile	Passaloteuthididae	Pseudohastites	P. longiformis	longiformis	33	Toarcian	Polymorphum	P5	P984	P984		27	21.05	3.21	2.99	3.42	3.47	5.86781	5.86781	153.55	-1.55667	1.593	0.01404	0.508	0.27	95	limestone	0	0	0.70706	22.0163	8.61176
P5	2018.10.294	ref coll	no epirostrum	Peniche	Cabo Carvoeiro Fm.	indeterminable	indeterminable	indeterminable	indeterminable	indeterminable	34	Toarcian	Polymorphum	P5	P984	P984			16.39	3.89	3.52			6.07702	6.07702	183.91	-1.55667	1.593	0.01404	0.508	0.27	95	limestone	0	0	0.70706	22.0163	8.61176
P5	2018.10.295	ref coll	no epirostrum	Peniche	Cabo Carvoeiro Fm.	indeterminable	indeterminable	indeterminable	indeterminable	indeterminable	35	Toarcian	Polymorphum	P5	P984	P984		15.43	9.17	3.16	3.12	3.21	3.21	4.48818	4.48818	65.64	-1.55667	1.593	0.01404	0.508	0.27	95	limestone	0	0	0.70706	22.0163	8.61176
P5	2018.10.296	ref coll	no epirostrum	Peniche	Cabo Carvoeiro Fm.	indeterminable	indeterminable	indeterminable	indeterminable	indeterminable	36	Toarcian	Polymorphum	P5	P984	P984			10.42	3.73	3.4			5.09353	5.09353	88.44	-1.55667	1.593	0.01404	0.508	0.27	95	limestone	0	0	0.70706	22.0163	8.61176
P5	2018.10.297	ref coll	epirostrum	Peniche	Cabo Carvoeiro Fm.	neanic	Passaloteuthididae	Pseudohastites	P. longiformis	longiformis	37	Toarcian	Polymorphum	P5	P984	P984	25.33	34.05	25.33	4.73	4.73	4.95	4.75	8.27534	8.27534	389.16	-1.55667	1.593	0.01404	0.508	0.27	95	limestone	0	0	0.70706	22.0163	8.61176
P5	2018.10.298	ref coll	no epirostrum	Peniche	Cabo Carvoeiro Fm.	juvenile	Passaloteuthididae	Pseudohastites	P. longiformis	longiformis	38	Toarcian	Polymorphum	P5	P984	P984		31	23.59	3.93	4.24	4.33	4.2	7.32536	7.32536	301.85	-1.55667	1.593	0.01404	0.508	0.27	95	limestone	0	0	0.70706	22.0163	8.61176
P5	2018.10.299	ref coll	no epirostrum	Peniche	Cabo Carvoeiro Fm.	neanic	Passaloteuthididae	Pseudohastites	P. longiformis	longiformis	39	Toarcian	Polymorphum	P5	P984	P984		32.08	23.92	5.95	5.09	5.41	5.69	8.98115	8.98115		-1.55667	1.593	0.01404	0.508	0.27	95	limestone	0	0	0.70706	22.0163	8.61176
P5	2018.10.300	ref coll	no epirostrum	Peniche	Cabo Carvoeiro Fm.	neanic	Passaloteuthididae	Pseudohastites	P. longiformis	longiformis	40	Toarcian	Polymorphum	P5	P984	P984		28.49	19	5.48	4.84	5.6	5.72	7.9578	7.9578	277.14	-1.55667	1.593	0.01404	0.508	0.27	95	limestone	0	0	0.70706	22.0163	8.61176
P5	2018.10.301	ref coll	no epirostrum	Peniche	Cabo Carvoeiro Fm.	neanic	Passaloteuthididae	Pseudohastites	P. longiformis	longiformis	41	Toarcian	Polymorphum	P5	P984	P984		29.08	22.4	5.24	5.16	5.2	5.24	8.46077	8.46077	405.07	-1.55667	1.593	0.01404	0.508	0.27	95	limestone	0	0	0.70706	22.0163	8.61176
P5	2018.10.302	ref coll	epirostrum	Peniche	Cabo Carvoeiro Fm.	adult	Passaloteuthididae	Pseudohastites	P. longiformis	longiformis	42	Toarcian	Polymorphum	P5	P984	P984	27.72	36.9	27.72	5.83	5.64	6.03	5.98	9.69573	9.69573	585.84	-1.55667	1.593	0.01404	0.508	0.27	95	limestone	0	0	0.70706	22.0163	8.61176
P5	2018.10.303	ref coll	no epirostrum	Peniche	Cabo Carvoeiro Fm.	juvenile	Passaloteuthididae	Pseudohastites	P. longiformis	longiformis	43	Toarcian	Polymorphum	P5	P984	P984		24.03	17.24	4	3.88	4.24	4.18	6.44381	6.44381	212.03	-1.55667	1.593	0.01404	0.508	0.27	95	limestone	0	0	0.70706	22.0163	8.61176
P5	2018.10.304	ref coll	no epirostrum	Peniche	Cabo Carvoeiro Fm.	neanic	Passaloteuthididae	Passaloteuthis	P. bisulcata	bisulcata	44	Toarcian	Polymorphum	P5	P984	P984		67.67	51.43	14.1	13.46			21.3711	21.3711		-1.55667	1.593	0.01404	0.508	0.27	95	limestone	0	0	0.70706	22.0163	8.61176
P5	2018.10.305	ref coll	no epirostrum	Peniche	Cabo Carvoeiro Fm.	neanic	Passaloteuthididae	Passaloteuthis	P. bisulcata	bisulcata	45	Toarcian	Polymorphum	P5	P984	P984				15.02	14.4			0			-1.55667	1.593	0.01404	0.508	0.27	95	limestone	0	0	0.70706	22.0163	8.61176
P5	2018.10.306	ref coll	no epirostrum	Peniche	Cabo Carvoeiro Fm.	adult	Passaloteuthididae	Passaloteuthis	P. bisulcata	bisulcata	46	Toarcian	Polymorphum	P5	P984	P984		87.03	47.57			19.69	18.15	0			-1.55667	1.593	0.01404	0.508	0.27	95	limestone	0	0	0.70706	22.0163	8.61176
P5	2018.10.307	ref coll	no epirostrum	Peniche	Cabo Carvoeiro Fm.	neanic	Passaloteuthididae	Passaloteuthis	P. bisulcata	bisulcata	47	Toarcian	Polymorphum	P5	P984	P984		61.1	42.07	13.51	13.18			19.5666	19.5666		-1.55667	1.593	0.01404	0.508	0.27	95	limestone	0	0	0.70706	22.0163	8.61176
P5	2018.10.308	ref coll	no epirostrum	Peniche	Cabo Carvoeiro Fm.	neanic	Passaloteuthididae	Passaloteuthis	P. bisulcata	bisulcata	48	Toarcian	Polymorphum	P5	P984	P984								0			-1.55667	1.593	0.01404	0.508	0.27	95	limestone	0	0	0.70706	22.0163	8.61176
P5	2018.10.309	1st m2	no epirostrum	Peniche	Cabo Carvoeiro Fm.	neanic	Passaloteuthididae	Passaloteuthis	P. bisulcata	bisulcata	1	Toarcian	Polymorphum	P5	P984	P984								0			-1.55667	1.593	0.01404	0.508	0.27	95	limestone	0	0	0.70706	22.0163	8.61176
P5	2018.10.310	1st m2	no epirostrum	Peniche	Cabo Carvoeiro Fm.	neanic	Passaloteuthididae	Passaloteuthis	P. bisulcata	bisulcata	2	Toarcian	Polymorphum	P5	P984	P984		71.61						0			-1.55667	1.593	0.01404	0.508	0.27	95	limestone	0	0	0.70706	22.0163	8.61176
P5	2018.10.311	1st m2	no epirostrum	Peniche	Cabo Carvoeiro Fm.	neanic	Passaloteuthididae	Passaloteuthis	P. bisulcata	bisulcata	3	Toarcian	Polymorphum	P5	P984	P984								0			-1.55667	1.593	0.01404	0.508	0.27	95	limestone	0	0	0.70706	22.0163	8.61176
P5	2018.10.312	1st m2	no epirostrum	Peniche	Cabo Carvoeiro Fm.	adult	Passaloteuthididae	Parapassaloteuthis	Parap. sp. 1	Parapassaloteuthis sp. 1	4	Toarcian	Polymorphum	P5	P984	P984		37.13				8.99	8.54	0			-1.55667	1.593	0.01404	0.508	0.27	95	limestone	0	0	0.70706	22.0163	8.61176
P5	2018.10.313	1st m2	no epirostrum	Peniche	Cabo Carvoeiro Fm.	adult	Passaloteuthididae	Parapassaloteuthis	Parap. sp. 1	Parapassaloteuthis sp. 1	5	Toarcian	Polymorphum	P5	P984	P984		27.7				9.13	8.08	0			-1.55667	1.593	0.01404	0.508	0.27	95	limestone	0	0	0.70706	22.0163	8.61176
P5	2018.10.314	1st m2	no epirostrum	Peniche	Cabo Carvoeiro Fm.	adult	Passaloteuthididae	Parapassaloteuthis	Parap. sp. 1	Parapassaloteuthis sp. 1	6	Toarcian	Polymorphum	P5	P984	P984		37.09				8.95	8.54	0			-1.55667	1.593	0.01404	0.508	0.27	95	limestone	0	0	0.70706	22.0163	8.61176
P5	2018.10.315	1st m2	no epirostrum	Peniche	Cabo Carvoeiro Fm.	adult	Passaloteuthididae	Parapassaloteuthis	Parap. sp. 1	Parapassaloteuthis sp. 1	7	Toarcian	Polymorphum	P5	P984	P984		34.22				9.6	9.72	0			-1.55667	1.593	0.01404	0.508	0.27	95	limestone	0	0	0.70706	22.0163	8.61176
P5	2018.10.316	1st m2	no epirostrum	Peniche	Cabo Carvoeiro Fm.	indeterminable	indeterminable	indeterminable	indeterminable	indeterminable	8	Toarcian	Polymorphum	P5	P984	P984		32.14				10.35	9.32	0			-1.55667	1.593	0.01404	0.508	0.27	95	limestone	0	0	0.70706	22.0163	8.61176
P5	2018.10.317	1st m2	no epirostrum	Peniche	Cabo Carvoeiro Fm.	indeterminable	Hastitidae	Hastitidae	Hastitidae sp. indet.	Hastitidae sp. indet.	9	Toarcian	Polymorphum	P5	P984	P984								0			-1.55667	1.593	0.01404	0.508	0.27	95	limestone	0	0	0.70706	22.0163	8.61176
P5	2018.10.318	1st m2	no epirostrum	Peniche	Cabo Carvoeiro Fm.	indeterminable	Hastitidae	Hastitidae	Hastitidae sp. indet.	Hastitidae sp. indet.	10	Toarcian	Polymorphum	P5	P984	P984			16.38	4.07	4.28			6.58341	6.58341		-1.55667	1.593	0.01404	0.508	0.27	95	limestone	0	0	0.70706	22.0163	8.61176
P5	2018.10.319	1st m2	no epirostrum	Peniche	Cabo Carvoeiro Fm.	juvenile	Passaloteuthididae	Pseudohastites	P. longiformis	longiformis	11	Toarcian	Polymorphum	P5	P984	P984		32.61				4.45	4.45	0			-1.55667	1.593	0.01404	0.508	0.27	95	limestone	0	0	0.70706	22.0163	8.61176
P5	2018.10.320	1st m2	no epirostrum	Peniche	Cabo Carvoeiro Fm.	juvenile	Passaloteuthididae	Pseudohastites	P. longiformis	longiformis	12	Toarcian	Polymorphum	P5	P984	P984		26.82				4.13	4.62	0			-1.55667	1.593	0.01404	0.508	0.27	95	limestone	0	0	0.70706	22.0163	8.61176
P5	2018.10.321	1st m2	no epirostrum	Peniche	Cabo Carvoeiro Fm.	juvenile	Passaloteuthididae	Pseudohastites	P. longiformis	longiformis	13	Toarcian	Polymorphum	P5	P984	P984								0			-1.55667	1.593	0.01404	0.508	0.27	95	limestone	0	0	0.70706	22.0163	8.61176
P5	2018.10.322	1st m2	no epirostrum	Peniche	Cabo Carvoeiro Fm.	indeterminable	indeterminable	indeterminable	indeterminable	indeterminable	14	Toarcian	Polymorphum	P5	P984	P984		24.26				4.62	4.44	0			-1.55667	1.593	0.01404	0.508	0.27	95	limestone	0	0	0.70706	22.0163	8.61176
P5	2018.10.323	1st m2	no epirostrum	Peniche	Cabo Carvoeiro Fm.	indeterminable	indeterminable	indeterminable	indeterminable	indeterminable	15	Toarcian	Polymorphum	P5	P984	P984								0			-1.55667	1.593	0.01404	0.508	0.27	95	limestone	0	0	0.70706	22.0163	8.61176
P5	2018.10.324	1st m2	no epirostrum	Peniche	Cabo Carvoeiro Fm.	indeterminable	indeterminable	indeterminable	indeterminable	indeterminable	16	Toarcian	Polymorphum	P5	P984	P984						3.77	3.74	0			-1.55667	1.593	0.01404	0.508	0.27	95	limestone	0	0	0.70706	22.0163	8.61176
P5	2018.10.325	1st m2	no epirostrum	Peniche	Cabo Carvoeiro Fm.	indeterminable	indeterminable	indeterminable	indeterminable	indeterminable	17	Toarcian	Polymorphum	P5	P984	P984		16.07				3.71	3.67	0			-1.55667	1.593	0.01404	0.508	0.27	95	limestone	0	0	0.70706	22.0163	8.61176
P5	2018.10.326	1st m2	no epirostrum	Peniche	Cabo Carvoeiro Fm.	indeterminable	indeterminable	indeterminable	indeterminable	indeterminable	18	Toarcian	Polymorphum	P5	P984	P984		53.68				10.35	9.96	0			-1.55667	1.593	0.01404	0.508	0.27	95	limestone	0	0	0.70706	22.0163	8.61176
P5	2018.10.327	1st m2	no epirostrum	Peniche	Cabo Carvoeiro Fm.	indeterminable	indeterminable	indeterminable	indeterminable	indeterminable	19	Toarcian	Polymorphum	P5	P984	P984		15.39	5.58	3.58	3.58	5.47	5.78	4.15082	4.15082		-1.55667	1.593	0.01404	0.508	0.27	95	limestone	0	0	0.70706	22.0163	8.61176
P5	2018.10.328	1st m2	no epirostrum	Peniche	Cabo Carvoeiro Fm.	indeterminable	indeterminable	indeterminable	indeterminable	indeterminable	20	Toarcian	Polymorphum	P5	P984	P984		18.37				5.42	5.42	0			-1.55667	1.593	0.01404	0.508	0.27	95	limestone	0	0	0.70706	22.0163	8.61176
P5	2018.10.329	1st m2	no epirostrum	Peniche	Cabo Carvoeiro Fm.	indeterminable	Hastitidae	Hastitidae	Hastitidae sp. indet.	Hastitidae sp. indet.	21	Toarcian	Polymorphum	P5	P984	P984		25.63				4.11	3.55	0			-1.55667	1.593	0.01404	0.508	0.27	95	limestone	0	0	0.70706	22.0163	8.61176
P5	2018.10.330	1st m2	no epirostrum	Peniche	Cabo Carvoeiro Fm.	juvenile	Passaloteuthididae	Pseudohastites	P. longiformis	longiformis	22	Toarcian	Polymorphum	P5	P984	P984		29.6				4.9	4.7	0			-1.55667	1.593	0.01404	0.508	0.27	95	limestone	0	0	0.70706	22.0163	8.61176
P5	2018.10.331	1st m2	no epirostrum	Peniche	Cabo Carvoeiro Fm.	indeterminable	Hastitidae	Hastitidae	Hastitidae sp. indet.	Hastitidae sp. indet.	23	Toarcian	Polymorphum	P5	P984	P984		17.61				3.42	3.42	0			-1.55667	1.593	0.01404	0.508	0.27	95	limestone	0	0	0.70706	22.0163	8.61176
P5	2018.10.332	1st m2	no epirostrum	Peniche	Cabo Carvoeiro Fm.	indeterminable	indeterminable	indeterminable	indeterminable	indeterminable	24	Toarcian	Polymorphum	P5	P984	P984		21.61				3.8	4.21	0			-1.55667	1.593	0.01404	0.508	0.27	95	limestone	0	0	0.70706	22.0163	8.61176
P5	2018.10.333	1st m2	no epirostrum	Peniche	Cabo Carvoeiro Fm.	indeterminable	indeterminable	indeterminable	indeterminable	indeterminable	25	Toarcian	Polymorphum	P5	P984	P984		19.9				3.74	4.38	0			-1.55667	1.593	0.01404	0.508	0.27	95	limestone	0	0	0.70706	22.0163	8.61176
P5	2018.10.334	1st m2	no epirostrum	Peniche	Cabo Carvoeiro Fm.	indeterminable	indeterminable	indeterminable	indeterminable	indeterminable	26	Toarcian	Polymorphum	P5	P984	P984		19.84				4.16	3.76	0			-1.55667	1.593	0.01404	0.508	0.27	95	limestone	0	0	0.70706	22.0163	8.61176
P5	2018.10.335	1st m2	no epirostrum	Peniche	Cabo Carvoeiro Fm.	juvenile	indeterminable	indeterminable	indeterminable	indeterminable	A1	Toarcian	Polymorphum	P5	P984	P984		33.01						0			-1.55667	1.593	0.01404	0.508	0.27	95	limestone	0	0	0.70706	22.0163	8.61176
P5	2018.10.336	1st m2	no epirostrum	Peniche	Cabo Carvoeiro Fm.	juvenile	indeterminable	indeterminable	indeterminable	indeterminable	A2	Toarcian	Polymorphum	P5	P984	P984		33.01						0			-1.55667	1.593	0.01404	0.508	0.27	95	limestone	0	0	0.70706	22.0163	8.61176
P5	2018.10.337	1st m2	no epirostrum	Peniche	Cabo Carvoeiro Fm.	juvenile	indeterminable	indeterminable	indeterminable	indeterminable	A3	Toarcian	Polymorphum	P5	P984	P984		33.01						0			-1.55667	1.593	0.01404	0.508	0.27	95	limestone	0	0	0.70706	22.0163	8.61176
P5	2018.10.338	1st m2	no epirostrum	Peniche	Cabo Carvoeiro Fm.	juvenile	indeterminable	indeterminable	indeterminable	indeterminable	A4	Toarcian	Polymorphum	P5	P984	P984		33.01						0			-1.55667	1.593	0.01404	0.508	0.27	95	limestone	0	0	0.70706	22.0163	8.61176
P5	2018.10.339	1st m2	no epirostrum	Peniche	Cabo Carvoeiro Fm.	juvenile	indeterminable	indeterminable	indeterminable	indeterminable	A5	Toarcian	Polymorphum	P5	P984	P984		33.01						0			-1.55667	1.593	0.01404	0.508	0.27	95	limestone	0	0	0.70706	22.0163	8.61176
P5	2018.10.340	1st m2	no epirostrum	Peniche	Cabo Carvoeiro Fm.	juvenile	indeterminable	indeterminable	indeterminable	indeterminable	A6	Toarcian	Polymorphum	P5	P984	P984		33.01						0			-1.55667	1.593	0.01404	0.508	0.27	95	limestone	0	0	0.70706	22.0163	8.61176
P5	2018.10.341	1st m2	no epirostrum	Peniche	Cabo Carvoeiro Fm.	juvenile	indeterminable	indeterminable	indeterminable	indeterminable	A7	Toarcian	Polymorphum	P5	P984	P984		33.01						0			-1.55667	1.593	0.01404	0.508	0.27	95	limestone	0	0	0.70706	22.0163	8.61176
P5	2018.10.342	1st m2	no epirostrum	Peniche	Cabo Carvoeiro Fm.	juvenile	indeterminable	indeterminable	indeterminable	indeterminable	A8	Toarcian	Polymorphum	P5	P984	P984		33.01						0			-1.55667	1.593	0.01404	0.508	0.27	95	limestone	0	0	0.70706	22.0163	8.61176
P5	2018.10.343	1st m2	no epirostrum	Peniche	Cabo Carvoeiro Fm.	juvenile	indeterminable	indeterminable	indeterminable	indeterminable	A9	Toarcian	Polymorphum	P5	P984	P984		33.01						0			-1.55667	1.593	0.01404	0.508	0.27	95	limestone	0	0	0.70706	22.0163	8.61176
P5	2018.10.344	1st m2	no epirostrum	Peniche	Cabo Carvoeiro Fm.	juvenile	indeterminable	indeterminable	indeterminable	indeterminable	A10	Toarcian	Polymorphum	P5	P984	P984		33.01						0			-1.55667	1.593	0.01404	0.508	0.27	95	limestone	0	0	0.70706	22.0163	8.61176
P5	2018.10.345	1st m2	no epirostrum	Peniche	Cabo Carvoeiro Fm.	juvenile	indeterminable	indeterminable	indeterminable	indeterminable	A11	Toarcian	Polymorphum	P5	P984	P984		33.01						0			-1.55667	1.593	0.01404	0.508	0.27	95	limestone	0	0	0.70706	22.0163	8.61176
P5	2018.10.346	1st m2	no epirostrum	Peniche	Cabo Carvoeiro Fm.	juvenile	indeterminable	indeterminable	indeterminable	indeterminable	A12	Toarcian	Polymorphum	P5	P984	P984		33.01		4.41	4.36			0			-1.55667	1.593	0.01404	0.508	0.27	95	limestone	0	0	0.70706	22.0163	8.61176
P5	2018.10.347	1st m2	no epirostrum	Peniche	Cabo Carvoeiro Fm.	juvenile	indeterminable	indeterminable	indeterminable	indeterminable	A13	Toarcian	Polymorphum	P5	P984	P984		33.01						0			-1.55667	1.593	0.01404	0.508	0.27	95	limestone	0	0	0.70706	22.0163	8.61176
P5	2018.10.348	1st m2	no epirostrum	Peniche	Cabo Carvoeiro Fm.	juvenile	indeterminable	indeterminable	indeterminable	indeterminable	A14	Toarcian	Polymorphum	P5	P984	P984		33.01		4.32	4.19			0			-1.55667	1.593	0.01404	0.508	0.27	95	limestone	0	0	0.70706	22.0163	8.61176
P5	2018.10.349	1st m2	no epirostrum	Peniche	Cabo Carvoeiro Fm.	juvenile	indeterminable	indeterminable	indeterminable	indeterminable	A15	Toarcian	Polymorphum	P5	P984	P984		33.01						0			-1.55667	1.593	0.01404	0.508	0.27	95	limestone	0	0	0.70706	22.0163	8.61176
P5	2018.10.350	1st m2	no epirostrum	Peniche	Cabo Carvoeiro Fm.	juvenile	indeterminable	indeterminable	indeterminable	indeterminable	A16	Toarcian	Polymorphum	P5	P984	P984		33.01						0			-1.55667	1.593	0.01404	0.508	0.27	95	limestone	0	0	0.70706	22.0163	8.61176
P5	2018.10.351	1st m2	epirostrum	Peniche	Cabo Carvoeiro Fm.	adult	Passaloteuthididae	Pseudohastites	P. longiformis	longiformis	B1	Toarcian	Polymorphum	P5	P984	P984		57.78						0			-1.55667	1.593	0.01404	0.508	0.27	95	limestone	0	0	0.70706	22.0163	8.61176
P5	2018.10.352	1st m2	epirostrum	Peniche	Cabo Carvoeiro Fm.	adult	Passaloteuthididae	Pseudohastites	P. longiformis	longiformis	B2	Toarcian	Polymorphum	P5	P984	P984		57.78						0			-1.55667	1.593	0.01404	0.508	0.27	95	limestone	0	0	0.70706	22.0163	8.61176
P5	2018.10.353	1st m2	epirostrum	Peniche	Cabo Carvoeiro Fm.	adult	Passaloteuthididae	Pseudohastites	P. longiformis	longiformis	B3	Toarcian	Polymorphum	P5	P984	P984		57.78						0			-1.55667	1.593	0.01404	0.508	0.27	95	limestone	0	0	0.70706	22.0163	8.61176
P5	2018.10.354	1st m2	no epirostrum	Peniche	Cabo Carvoeiro Fm.	neanic	Passaloteuthididae	Pseudohastites	P. longiformis	longiformis	B4	Toarcian	Polymorphum	P5	P984	P984		57.78						0			-1.55667	1.593	0.01404	0.508	0.27	95	limestone	0	0	0.70706	22.0163	8.61176
P5	2018.10.355	1st m2	no epirostrum	Peniche	Cabo Carvoeiro Fm.	neanic	Passaloteuthididae	Pseudohastites	P. longiformis	longiformis	B5	Toarcian	Polymorphum	P5	P984	P984		57.78						0			-1.55667	1.593	0.01404	0.508	0.27	95	limestone	0	0	0.70706	22.0163	8.61176
P5	2018.10.356	1st m2	no epirostrum	Peniche	Cabo Carvoeiro Fm.	neanic	Passaloteuthididae	Pseudohastites	P. longiformis	longiformis	B6	Toarcian	Polymorphum	P5	P984	P984		57.78						0			-1.55667	1.593	0.01404	0.508	0.27	95	limestone	0	0	0.70706	22.0163	8.61176
P5	2018.10.357	1st m2	no epirostrum	Peniche	Cabo Carvoeiro Fm.	indeterminable	indeterminable	indeterminable	indeterminable	indeterminable	C1	Toarcian	Polymorphum	P5	P984	P984		49.9						0			-1.55667	1.593	0.01404	0.508	0.27	95	limestone	0	0	0.70706	22.0163	8.61176
P5	2018.10.358	1st m2	no epirostrum	Peniche	Cabo Carvoeiro Fm.	indeterminable	indeterminable	indeterminable	indeterminable	indeterminable	C2	Toarcian	Polymorphum	P5	P984	P984		49.9						0			-1.55667	1.593	0.01404	0.508	0.27	95	limestone	0	0	0.70706	22.0163	8.61176
P5	2018.10.359	1st m2	no epirostrum	Peniche	Cabo Carvoeiro Fm.	indeterminable	indeterminable	indeterminable	indeterminable	indeterminable	C3	Toarcian	Polymorphum	P5	P984	P984		53.9						0			-1.55667	1.593	0.01404	0.508	0.27	95	limestone	0	0	0.70706	22.0163	8.61176
P5	2018.10.360	1st m2	no epirostrum	Peniche	Cabo Carvoeiro Fm.	indeterminable	indeterminable	indeterminable	indeterminable	indeterminable	C4	Toarcian	Polymorphum	P5	P984	P984		53.9						0			-1.55667	1.593	0.01404	0.508	0.27	95	limestone	0	0	0.70706	22.0163	8.61176
P5	2018.10.361	1st m2	no epirostrum	Peniche	Cabo Carvoeiro Fm.	indeterminable	indeterminable	indeterminable	indeterminable	indeterminable	C5	Toarcian	Polymorphum	P5	P984	P984		53.9						0			-1.55667	1.593	0.01404	0.508	0.27	95	limestone	0	0	0.70706	22.0163	8.61176
P5	2018.10.362	1st m2	epirostrum	Peniche	Cabo Carvoeiro Fm.	adult	Passaloteuthididae	Pseudohastites	P. longiformis	longiformis	F	Toarcian	Polymorphum	P5	P984	P984		55.1						0			-1.55667	1.593	0.01404	0.508	0.27	95	limestone	0	0	0.70706	22.0163	8.61176
P5	2018.10.363	1st m2	no epirostrum	Peniche	Cabo Carvoeiro Fm.	indeterminable	indeterminable	indeterminable	indeterminable	indeterminable	E1	Toarcian	Polymorphum	P5	P984	P984		17.65						0			-1.55667	1.593	0.01404	0.508	0.27	95	limestone	0	0	0.70706	22.0163	8.61176
P5	2018.10.364	1st m2	no epirostrum	Peniche	Cabo Carvoeiro Fm.	indeterminable	indeterminable	indeterminable	indeterminable	indeterminable	E2	Toarcian	Polymorphum	P5	P984	P984		17.65						0			-1.55667	1.593	0.01404	0.508	0.27	95	limestone	0	0	0.70706	22.0163	8.61176
P5	2018.10.365	1st m2	no epirostrum	Peniche	Cabo Carvoeiro Fm.	indeterminable	indeterminable	indeterminable	indeterminable	indeterminable	E3	Toarcian	Polymorphum	P5	P984	P984		17.65						0			-1.55667	1.593	0.01404	0.508	0.27	95	limestone	0	0	0.70706	22.0163	8.61176
P5	2018.10.366	1st m2	no epirostrum	Peniche	Cabo Carvoeiro Fm.	indeterminable	indeterminable	indeterminable	indeterminable	indeterminable	E4	Toarcian	Polymorphum	P5	P984	P984		17.65						0			-1.55667	1.593	0.01404	0.508	0.27	95	limestone	0	0	0.70706	22.0163	8.61176
P5	2018.10.367	1st m2	no epirostrum	Peniche	Cabo Carvoeiro Fm.	indeterminable	indeterminable	indeterminable	indeterminable	indeterminable	E5	Toarcian	Polymorphum	P5	P984	P984		17.65						0			-1.55667	1.593	0.01404	0.508	0.27	95	limestone	0	0	0.70706	22.0163	8.61176
P5	2018.10.368	1st m2	no epirostrum	Peniche	Cabo Carvoeiro Fm.	indeterminable	indeterminable	indeterminable	indeterminable	indeterminable	E6	Toarcian	Polymorphum	P5	P984	P984		17.65						0			-1.55667	1.593	0.01404	0.508	0.27	95	limestone	0	0	0.70706	22.0163	8.61176
P5	2018.10.369	1st m2	no epirostrum	Peniche	Cabo Carvoeiro Fm.	indeterminable	indeterminable	indeterminable	indeterminable	indeterminable	E7	Toarcian	Polymorphum	P5	P984	P984		17.65						0			-1.55667	1.593	0.01404	0.508	0.27	95	limestone	0	0	0.70706	22.0163	8.61176
P5	2018.10.370	1st m2	no epirostrum	Peniche	Cabo Carvoeiro Fm.	indeterminable	indeterminable	indeterminable	indeterminable	indeterminable	E8	Toarcian	Polymorphum	P5	P984	P984		17.65		3.87	4.22			0			-1.55667	1.593	0.01404	0.508	0.27	95	limestone	0	0	0.70706	22.0163	8.61176
P5	2018.10.371	1st m2	no epirostrum	Peniche	Cabo Carvoeiro Fm.	neanic	Passaloteuthididae	Pseudohastites	P. longiformis	longiformis	D1	Toarcian	Polymorphum	P5	P984	P984		38.6		4.86	5.41			0			-1.55667	1.593	0.01404	0.508	0.27	95	limestone	0	0	0.70706	22.0163	8.61176
P5	2018.10.372	1st m2	no epirostrum	Peniche	Cabo Carvoeiro Fm.	neanic	Passaloteuthididae	Pseudohastites	P. longiformis	longiformis	D2	Toarcian	Polymorphum	P5	P984	P984		38.6						0			-1.55667	1.593	0.01404	0.508	0.27	95	limestone	0	0	0.70706	22.0163	8.61176
P5	2018.10.373	1st m2	no epirostrum	Peniche	Cabo Carvoeiro Fm.	neanic	Passaloteuthididae	Pseudohastites	P. longiformis	longiformis	D3	Toarcian	Polymorphum	P5	P984	P984		38.6						0			-1.55667	1.593	0.01404	0.508	0.27	95	limestone	0	0	0.70706	22.0163	8.61176
P5	2018.10.374	1st m2	no epirostrum	Peniche	Cabo Carvoeiro Fm.	indeterminable	Hastitidae	Hastitidae	Hastitidae sp. indet.	Hastitidae sp. indet.	D4	Toarcian	Polymorphum	P5	P984	P984		38.6						0			-1.55667	1.593	0.01404	0.508	0.27	95	limestone	0	0	0.70706	22.0163	8.61176
P5	2018.10.375	1st m2	no epirostrum	Peniche	Cabo Carvoeiro Fm.	indeterminable	indeterminable	indeterminable	indeterminable	indeterminable	D5	Toarcian	Polymorphum	P5	P984	P984		38.6						0			-1.55667	1.593	0.01404	0.508	0.27	95	limestone	0	0	0.70706	22.0163	8.61176
P5	2018.10.376	1st m2	no epirostrum	Peniche	Cabo Carvoeiro Fm.	indeterminable	indeterminable	indeterminable	indeterminable	indeterminable	D6	Toarcian	Polymorphum	P5	P984	P984		38.6						0			-1.55667	1.593	0.01404	0.508	0.27	95	limestone	0	0	0.70706	22.0163	8.61176
P5	2018.10.377	1st m2	no epirostrum	Peniche	Cabo Carvoeiro Fm.	indeterminable	indeterminable	indeterminable	indeterminable	indeterminable	D7	Toarcian	Polymorphum	P5	P984	P984		38.6						0			-1.55667	1.593	0.01404	0.508	0.27	95	limestone	0	0	0.70706	22.0163	8.61176
P5	2018.10.378	1st m2	no epirostrum	Peniche	Cabo Carvoeiro Fm.	indeterminable	indeterminable	indeterminable	indeterminable	indeterminable	D8	Toarcian	Polymorphum	P5	P984	P984		38.6						0			-1.55667	1.593	0.01404	0.508	0.27	95	limestone	0	0	0.70706	22.0163	8.61176
P5	2018.10.379	1st m2	no epirostrum	Peniche	Cabo Carvoeiro Fm.	indeterminable	indeterminable	indeterminable	indeterminable	indeterminable	D9	Toarcian	Polymorphum	P5	P984	P984		38.6						0			-1.55667	1.593	0.01404	0.508	0.27	95	limestone	0	0	0.70706	22.0163	8.61176
P5	2018.10.380	1st m2	no epirostrum	Peniche	Cabo Carvoeiro Fm.	indeterminable	indeterminable	indeterminable	indeterminable	indeterminable	D10	Toarcian	Polymorphum	P5	P984	P984		38.6						0			-1.55667	1.593	0.01404	0.508	0.27	95	limestone	0	0	0.70706	22.0163	8.61176
P5	2018.10.381	1st m2	no epirostrum	Peniche	Cabo Carvoeiro Fm.	indeterminable	indeterminable	indeterminable	indeterminable	indeterminable	D11	Toarcian	Polymorphum	P5	P984	P984		38.6						0			-1.55667	1.593	0.01404	0.508	0.27	95	limestone	0	0	0.70706	22.0163	8.61176
P5	2018.10.382	1st m2	no epirostrum	Peniche	Cabo Carvoeiro Fm.	indeterminable	indeterminable	indeterminable	indeterminable	indeterminable	D12	Toarcian	Polymorphum	P5	P984	P984		38.6						0			-1.55667	1.593	0.01404	0.508	0.27	95	limestone	0	0	0.70706	22.0163	8.61176
P5	2018.10.383	1st m2	no epirostrum	Peniche	Cabo Carvoeiro Fm.	indeterminable	indeterminable	indeterminable	indeterminable	indeterminable	D13	Toarcian	Polymorphum	P5	P984	P984		38.6		4.51	4.77			0			-1.55667	1.593	0.01404	0.508	0.27	95	limestone	0	0	0.70706	22.0163	8.61176
P5	2018.10.384	1st m2	no epirostrum	Peniche	Cabo Carvoeiro Fm.	indeterminable	indeterminable	indeterminable	indeterminable	indeterminable	D14	Toarcian	Polymorphum	P5	P984	P984		38.6		5.28	5.28			0			-1.55667	1.593	0.01404	0.508	0.27	95	limestone	0	0	0.70706	22.0163	8.61176
P5	2018.10.385	1st m2	no epirostrum	Peniche	Cabo Carvoeiro Fm.	indeterminable	indeterminable	indeterminable	indeterminable	indeterminable	D15	Toarcian	Polymorphum	P5	P984	P984		38.6						0			-1.55667	1.593	0.01404	0.508	0.27	95	limestone	0	0	0.70706	22.0163	8.61176
P5	2018.10.386	1st m2	no epirostrum	Peniche	Cabo Carvoeiro Fm.	indeterminable	indeterminable	indeterminable	indeterminable	indeterminable	D16	Toarcian	Polymorphum	P5	P984	P984		38.6						0			-1.55667	1.593	0.01404	0.508	0.27	95	limestone	0	0	0.70706	22.0163	8.61176
P5	2018.10.387	2nd m2	no epirostrum	Peniche	Cabo Carvoeiro Fm.	neanic	Passaloteuthididae	Passaloteuthis	P. bisulcata	bisulcata	1	Toarcian	Polymorphum	P5	P984	P984		70.58	46.95	15.3	14.43	16.42	14.6	21.8037	21.8037	5840.44	-1.55667	1.593	0.01404	0.508	0.27	95	limestone	0	0	0.70706	22.0163	8.61176
P5	2018.10.388	2nd m2	no epirostrum	Peniche	Cabo Carvoeiro Fm.	neanic	Passaloteuthididae	Passaloteuthis	P. bisulcata	bisulcata	2	Toarcian	Polymorphum	P5	P984	P984		68.52						0			-1.55667	1.593	0.01404	0.508	0.27	95	limestone	0	0	0.70706	22.0163	8.61176
P5	2018.10.389	2nd m2	no epirostrum	Peniche	Cabo Carvoeiro Fm.	neanic	Passaloteuthididae	Passaloteuthis	P. bisulcata	bisulcata	3	Toarcian	Polymorphum	P5	P984	P984		68.52	44.79	13.69	13.17	15.25	14.46	20.0627	20.0627	3510.22	-1.55667	1.593	0.01404	0.508	0.27	95	limestone	0	0	0.70706	22.0163	8.61176
P5	2018.10.390	2nd m2	no epirostrum	Peniche	Cabo Carvoeiro Fm.	adult	Passaloteuthididae	Passaloteuthis	P. bisulcata	bisulcata	4	Toarcian	Polymorphum	P5	P984	P984		89.32	50.27	14.9	14.23	16.36	18	22.0073	22.0073	4951.81	-1.55667	1.593	0.01404	0.508	0.27	95	limestone	0	0	0.70706	22.0163	8.61176
P5	2018.10.391	2nd m2	no epirostrum	Peniche	Cabo Carvoeiro Fm.	neanic	Passaloteuthididae	Passaloteuthis	P. bisulcata	bisulcata	5	Toarcian	Polymorphum	P5	P984	P984		60.45	37.03	11.97	11.86	13.46	12.78	17.3878	17.3878	2628.66	-1.55667	1.593	0.01404	0.508	0.27	95	limestone	0	0	0.70706	22.0163	8.61176
P5	2018.10.392	2nd m2	no epirostrum	Peniche	Cabo Carvoeiro Fm.	neanic	Passaloteuthididae	Passaloteuthis	P. bisulcata	bisulcata	6	Toarcian	Polymorphum	P5	P984	P984		68.52						0			-1.55667	1.593	0.01404	0.508	0.27	95	limestone	0	0	0.70706	22.0163	8.61176
P5	2018.10.393	2nd m2	no epirostrum	Peniche	Cabo Carvoeiro Fm.	juvenile	Passaloteuthididae	Pseudohastites	P. longiformis	longiformis	7	Toarcian	Polymorphum	P5	P984	P984		31.08	24.02	4.43	4.77	4.45	4.43	7.97686	7.97686	364.69	-1.55667	1.593	0.01404	0.508	0.27	95	limestone	0	0	0.70706	22.0163	8.61176
P5	2018.10.394	2nd m2	epirostrum; short form	Peniche	Cabo Carvoeiro Fm.	adult	Passaloteuthididae	Pseudohastites	P. longiformis	longiformis	8	Toarcian	Polymorphum	P5	P984	P984	17.54	24.43	17.54	4.78	5.5	5.32	5.12	7.72574	7.72574		-1.55667	1.593	0.01404	0.508	0.27	95	limestone	0	0	0.70706	22.0163	8.61176
P5	2018.10.395	2nd m2	no epirostrum	Peniche	Cabo Carvoeiro Fm.	juvenile	Passaloteuthididae	Pseudohastites	P. longiformis	longiformis	9	Toarcian	Polymorphum	P5	P984	P984		30.2	19.61	5.07	4.85	5.1	4.88	7.84168	7.84168	333.07	-1.55667	1.593	0.01404	0.508	0.27	95	limestone	0	0	0.70706	22.0163	8.61176
P5	2018.10.396	2nd m2	no epirostrum	Peniche	Cabo Carvoeiro Fm.	juvenile	Passaloteuthididae	Pseudohastites	P. longiformis	longiformis	10	Toarcian	Polymorphum	P5	P984	P984		25.19	22.68	4.06	4.03	4.13	4.02	7.18607	7.18607	285.85	-1.55667	1.593	0.01404	0.508	0.27	95	limestone	0	0	0.70706	22.0163	8.61176
P5	2018.10.397	2nd m2	no epirostrum	Peniche	Cabo Carvoeiro Fm.	juvenile	Passaloteuthididae	Pseudohastites	P. longiformis	longiformis	11	Toarcian	Polymorphum	P5	P984	P984								0			-1.55667	1.593	0.01404	0.508	0.27	95	limestone	0	0	0.70706	22.0163	8.61176
P5	2018.10.398	2nd m2	no epirostrum	Peniche	Cabo Carvoeiro Fm.	juvenile	Passaloteuthididae	Pseudohastites	P. longiformis	longiformis	12	Toarcian	Polymorphum	P5	P984	P984		31.23	23.86	4.68	4.54	5.03	4.6	7.97365	7.97365	376.91	-1.55667	1.593	0.01404	0.508	0.27	95	limestone	0	0	0.70706	22.0163	8.61176
P5	2018.10.399	2nd m2	epirostrum; short form	Peniche	Cabo Carvoeiro Fm.	adult	Passaloteuthididae	Pseudohastites	P. longiformis	longiformis	13	Toarcian	Polymorphum	P5	P984	P984	24.44	34	24.44			6.1	5.95	0			-1.55667	1.593	0.01404	0.508	0.27	95	limestone	0	0	0.70706	22.0163	8.61176
P5	2018.10.400	2nd m2	epirostrum; short form	Peniche	Cabo Carvoeiro Fm.	adult	Passaloteuthididae	Pseudohastites	P. longiformis	longiformis	14	Toarcian	Polymorphum	P5	P984	P984	26.38	40.94	26.38	5.56	5.91	6.31	5.87	9.53482	9.53482	557.43	-1.55667	1.593	0.01404	0.508	0.27	95	limestone	0	0	0.70706	22.0163	8.61176
P5	2018.10.401	2nd m2	epirostrum; short form	Peniche	Cabo Carvoeiro Fm.	adult	Passaloteuthididae	Pseudohastites	P. longiformis	longiformis	15	Toarcian	Polymorphum	P5	P984	P984	22.73	36.96	22.73	5.34	5.38	5.87	5.68	8.67576	8.67576	454.54	-1.55667	1.593	0.01404	0.508	0.27	95	limestone	0	0	0.70706	22.0163	8.61176
P5	2018.10.402	2nd m2	epirostrum; short form	Peniche	Cabo Carvoeiro Fm.	neanic	Passaloteuthididae	Pseudohastites	P. longiformis	longiformis	16	Toarcian	Polymorphum	P5	P984	P984	19.19	30.54	19.19	5.44	5.17	5.5	5.32	8.14182	8.14182	375.67	-1.55667	1.593	0.01404	0.508	0.27	95	limestone	0	0	0.70706	22.0163	8.61176
P5	2018.10.403	2nd m2	no epirostrum	Peniche	Cabo Carvoeiro Fm.	juvenile	Passaloteuthididae	Passaloteuthis	P. bisulcata	bisulcata	17	Toarcian	Polymorphum	P5	P984	P984		20.28				6.16	6.16	0			-1.55667	1.593	0.01404	0.508	0.27	95	limestone	0	0	0.70706	22.0163	8.61176
P5	2018.10.404	2nd m2	no epirostrum	Peniche	Cabo Carvoeiro Fm.	juvenile	Passaloteuthididae	Parapassaloteuthis	Parap. sp. 1	Parapassaloteuthis sp. 1	18	Toarcian	Polymorphum	P5	P984	P984		25.05				6.71	6.36	0			-1.55667	1.593	0.01404	0.508	0.27	95	limestone	0	0	0.70706	22.0163	8.61176
P5	2018.10.405	2nd m2	no epirostrum	Peniche	Cabo Carvoeiro Fm.	juvenile	Passaloteuthididae	Parapassaloteuthis	Parap. sp. 1	Parapassaloteuthis sp. 1	19	Toarcian	Polymorphum	P5	P984	P984		25.6				7.61	7.36	0			-1.55667	1.593	0.01404	0.508	0.27	95	limestone	0	0	0.70706	22.0163	8.61176
P5	2018.10.406	2nd m2	no epirostrum	Peniche	Cabo Carvoeiro Fm.	juvenile	Passaloteuthididae	Parapassaloteuthis	Parap. sp. 1	Parapassaloteuthis sp. 1	20	Toarcian	Polymorphum	P5	P984	P984		25.44				7.93	7.54	0			-1.55667	1.593	0.01404	0.508	0.27	95	limestone	0	0	0.70706	22.0163	8.61176
P5	2018.10.407	2nd m2	epirostrum; short form	Peniche	Cabo Carvoeiro Fm.	adult	Passaloteuthididae	Pseudohastites	P. longiformis	longiformis	21	Toarcian	Polymorphum	P5	P984	P984	26.15	39.6	26.15	6.71	7.43						-1.55667	1.593	0.01404	0.508	0.27	95	limestone	0	0	0.70706	22.0163	8.61176
P5	2018.10.408	2nd m2	no epirostrum	Peniche	Cabo Carvoeiro Fm.	adult	Passaloteuthididae	Pseudohastites	P. longiformis	longiformis	22	Toarcian	Polymorphum	P5	P984	P984		28.23	23.18	6.47	6.73	5.99	6.33	10.031	10.031		-1.55667	1.593	0.01404	0.508	0.27	95	limestone	0	0	0.70706	22.0163	8.61176
P5	2018.10.409	2nd m2	epirostrum; short form	Peniche	Cabo Carvoeiro Fm.	adult	Passaloteuthididae	Pseudohastites	P. longiformis	longiformis	23	Toarcian	Polymorphum	P5	P984	P984	21.42	28.58	21.42	5.78	6.31	5.72	5.92	9.20998	9.20998		-1.55667	1.593	0.01404	0.508	0.27	95	limestone	0	0	0.70706	22.0163	8.61176
P5	2018.10.410	2nd m2	no epirostrum	Peniche	Cabo Carvoeiro Fm.	neanic	Passaloteuthididae	Pseudohastites	P. longiformis	longiformis	24	Toarcian	Polymorphum	P5	P984	P984		35.46	24.57	5	5.67	5.07	5.67	8.86447	8.86447		-1.55667	1.593	0.01404	0.508	0.27	95	limestone	0	0	0.70706	22.0163	8.61176
P5	2018.10.411	2nd m2	epirostrum; short form	Peniche	Cabo Carvoeiro Fm.	neanic	Passaloteuthididae	Pseudohastites	P. longiformis	longiformis	25	Toarcian	Polymorphum	P5	P984	P984	15.12	26.75	15.12	5.48	5.86	5.39	5.39	7.85977	7.85977		-1.55667	1.593	0.01404	0.508	0.27	95	limestone	0	0	0.70706	22.0163	8.61176
P5	2018.10.412	2nd m2	epirostrum; short form	Peniche	Cabo Carvoeiro Fm.	adult	Passaloteuthididae	Pseudohastites	P. longiformis	longiformis	26	Toarcian	Polymorphum	P5	P984	P984	21.84	28.43	21.84	5.83	6.05						-1.55667	1.593	0.01404	0.508	0.27	95	limestone	0	0	0.70706	22.0163	8.61176
P5	2018.10.413	2nd m2	epirostrum; short form	Peniche	Cabo Carvoeiro Fm.	adult	Passaloteuthididae	Pseudohastites	P. longiformis	longiformis	27	Toarcian	Polymorphum	P5	P984	P984	20.63	28.43	20.63	5.75	6			8.92838	8.92838		-1.55667	1.593	0.01404	0.508	0.27	95	limestone	0	0	0.70706	22.0163	8.61176
P5	2018.10.414	2nd m2	no epirostrum	Peniche	Cabo Carvoeiro Fm.	neanic	Passaloteuthididae	Pseudohastites	P. longiformis	longiformis	28	Toarcian	Polymorphum	P5	P984	P984		32.34				5.11	4.86	0			-1.55667	1.593	0.01404	0.508	0.27	95	limestone	0	0	0.70706	22.0163	8.61176
P5	2018.10.415	2nd m2	no epirostrum	Peniche	Cabo Carvoeiro Fm.	juvenile	Passaloteuthididae	Pseudohastites	P. longiformis	longiformis	29	Toarcian	Polymorphum	P5	P984	P984		19.05				3.39	2.79	0			-1.55667	1.593	0.01404	0.508	0.27	95	limestone	0	0	0.70706	22.0163	8.61176
P5	2018.10.416	2nd m2	no epirostrum	Peniche	Cabo Carvoeiro Fm.	indeterminable	Hastitidae	Hastitidae	Hastitidae sp. indet.	Hastitidae sp. indet.	30	Toarcian	Polymorphum	P5	P984	P984						4.35	4.49	0			-1.55667	1.593	0.01404	0.508	0.27	95	limestone	0	0	0.70706	22.0163	8.61176
P5	2018.10.417	2nd m2	no epirostrum	Peniche	Cabo Carvoeiro Fm.	juvenile	Passaloteuthididae	Pseudohastites	P. longiformis	longiformis	31	Toarcian	Polymorphum	P5	P984	P984		22.87				3.42	3.42	0			-1.55667	1.593	0.01404	0.508	0.27	95	limestone	0	0	0.70706	22.0163	8.61176
P5	2018.10.418	2nd m2	no epirostrum	Peniche	Cabo Carvoeiro Fm.	indeterminable	Hastitidae	Hastitidae	Hastitidae sp. indet.	Hastitidae sp. indet.	32	Toarcian	Polymorphum	P5	P984	P984								0			-1.55667	1.593	0.01404	0.508	0.27	95	limestone	0	0	0.70706	22.0163	8.61176
P5	2018.10.419	2nd m2	no epirostrum	Peniche	Cabo Carvoeiro Fm.	juvenile	Passaloteuthididae	Pseudohastites	P. longiformis	longiformis	33	Toarcian	Polymorphum	P5	P984	P984		23.32				3.35	3.61	0			-1.55667	1.593	0.01404	0.508	0.27	95	limestone	0	0	0.70706	22.0163	8.61176
P5	2018.10.420	2nd m2	no epirostrum	Peniche	Cabo Carvoeiro Fm.	indeterminable	indeterminable	indeterminable	indeterminable	indeterminable	A1	Toarcian	Polymorphum	P5	P984	P984		30.92						0			-1.55667	1.593	0.01404	0.508	0.27	95	limestone	0	0	0.70706	22.0163	8.61176
P5	2018.10.421	2nd m2	no epirostrum	Peniche	Cabo Carvoeiro Fm.	indeterminable	indeterminable	indeterminable	indeterminable	indeterminable	A2	Toarcian	Polymorphum	P5	P984	P984		30.92						0			-1.55667	1.593	0.01404	0.508	0.27	95	limestone	0	0	0.70706	22.0163	8.61176
P5	2018.10.422	2nd m2	no epirostrum	Peniche	Cabo Carvoeiro Fm.	indeterminable	indeterminable	indeterminable	indeterminable	indeterminable	A3	Toarcian	Polymorphum	P5	P984	P984		30.92						0			-1.55667	1.593	0.01404	0.508	0.27	95	limestone	0	0	0.70706	22.0163	8.61176
P5	2018.10.423	2nd m2	no epirostrum	Peniche	Cabo Carvoeiro Fm.	indeterminable	indeterminable	indeterminable	indeterminable	indeterminable	A4	Toarcian	Polymorphum	P5	P984	P984		30.92						0			-1.55667	1.593	0.01404	0.508	0.27	95	limestone	0	0	0.70706	22.0163	8.61176
P5	2018.10.424	2nd m2	no epirostrum	Peniche	Cabo Carvoeiro Fm.	indeterminable	indeterminable	indeterminable	indeterminable	indeterminable	A5	Toarcian	Polymorphum	P5	P984	P984		30.92						0			-1.55667	1.593	0.01404	0.508	0.27	95	limestone	0	0	0.70706	22.0163	8.61176
P5	2018.10.425	2nd m2	no epirostrum	Peniche	Cabo Carvoeiro Fm.	indeterminable	indeterminable	indeterminable	indeterminable	indeterminable	A6	Toarcian	Polymorphum	P5	P984	P984		30.92						0			-1.55667	1.593	0.01404	0.508	0.27	95	limestone	0	0	0.70706	22.0163	8.61176
P5	2018.10.426	2nd m2	no epirostrum	Peniche	Cabo Carvoeiro Fm.	indeterminable	indeterminable	indeterminable	indeterminable	indeterminable	A7	Toarcian	Polymorphum	P5	P984	P984		30.92						0			-1.55667	1.593	0.01404	0.508	0.27	95	limestone	0	0	0.70706	22.0163	8.61176
P5	2018.10.427	2nd m2	no epirostrum	Peniche	Cabo Carvoeiro Fm.	indeterminable	indeterminable	indeterminable	indeterminable	indeterminable	A8	Toarcian	Polymorphum	P5	P984	P984		30.92						0			-1.55667	1.593	0.01404	0.508	0.27	95	limestone	0	0	0.70706	22.0163	8.61176
P5	2018.10.428	2nd m2	no epirostrum	Peniche	Cabo Carvoeiro Fm.	indeterminable	indeterminable	indeterminable	indeterminable	indeterminable	A9	Toarcian	Polymorphum	P5	P984	P984		30.92		4.4	4.4	5.2	5.07	0			-1.55667	1.593	0.01404	0.508	0.27	95	limestone	0	0	0.70706	22.0163	8.61176
P5	2018.10.429	2nd m2	no epirostrum	Peniche	Cabo Carvoeiro Fm.	indeterminable	indeterminable	indeterminable	indeterminable	indeterminable	A10	Toarcian	Polymorphum	P5	P984	P984		30.92						0			-1.55667	1.593	0.01404	0.508	0.27	95	limestone	0	0	0.70706	22.0163	8.61176
P5	2018.10.430	2nd m2	no epirostrum	Peniche	Cabo Carvoeiro Fm.	indeterminable	indeterminable	indeterminable	indeterminable	indeterminable	B1	Toarcian	Polymorphum	P5	P984	P984		68.18						0			-1.55667	1.593	0.01404	0.508	0.27	95	limestone	0	0	0.70706	22.0163	8.61176
P5	2018.10.431	2nd m2	no epirostrum	Peniche	Cabo Carvoeiro Fm.	indeterminable	indeterminable	indeterminable	indeterminable	indeterminable	B2	Toarcian	Polymorphum	P5	P984	P984		68.18		14.32	14.32			0			-1.55667	1.593	0.01404	0.508	0.27	95	limestone	0	0	0.70706	22.0163	8.61176
P5	2018.10.432	2nd m2	no epirostrum	Peniche	Cabo Carvoeiro Fm.	indeterminable	indeterminable	indeterminable	indeterminable	indeterminable	B3	Toarcian	Polymorphum	P5	P984	P984		68.18						0			-1.55667	1.593	0.01404	0.508	0.27	95	limestone	0	0	0.70706	22.0163	8.61176
P5	2018.10.433	2nd m2	no epirostrum	Peniche	Cabo Carvoeiro Fm.	neanic	Passaloteuthididae	Pseudohastites	P. longiformis	longiformis	C1	Toarcian	Polymorphum	P5	P984	P984			17.74	4.87	4.7			7.40503	7.40503		-1.55667	1.593	0.01404	0.508	0.27	95	limestone	0	0	0.70706	22.0163	8.61176
P5	2018.10.434	2nd m2	no epirostrum	Peniche	Cabo Carvoeiro Fm.	juvenile	Passaloteuthididae	Pseudohastites	P. longiformis	longiformis	C2	Toarcian	Polymorphum	P5	P984	P984		38.46						0			-1.55667	1.593	0.01404	0.508	0.27	95	limestone	0	0	0.70706	22.0163	8.61176
P5	2018.10.435	2nd m2	no epirostrum	Peniche	Cabo Carvoeiro Fm.	neanic	Passaloteuthididae	Pseudohastites	P. longiformis	longiformis	C3	Toarcian	Polymorphum	P5	P984	P984		38.46				5.72	5.56	0			-1.55667	1.593	0.01404	0.508	0.27	95	limestone	0	0	0.70706	22.0163	8.61176
P5	2018.10.436	2nd m2	no epirostrum	Peniche	Cabo Carvoeiro Fm.	neanic	Passaloteuthididae	Pseudohastites	P. longiformis	longiformis	C4	Toarcian	Polymorphum	P5	P984	P984		38.46		4.96	4.96			0			-1.55667	1.593	0.01404	0.508	0.27	95	limestone	0	0	0.70706	22.0163	8.61176
P5	2018.10.437	2nd m2	no epirostrum	Peniche	Cabo Carvoeiro Fm.	neanic	Passaloteuthididae	Pseudohastites	P. longiformis	longiformis	C5	Toarcian	Polymorphum	P5	P984	P984		38.46						0			-1.55667	1.593	0.01404	0.508	0.27	95	limestone	0	0	0.70706	22.0163	8.61176
P5	2018.10.438	2nd m2	no epirostrum	Peniche	Cabo Carvoeiro Fm.	adult	Passaloteuthididae	Pseudohastites	P. longiformis	longiformis	C6	Toarcian	Polymorphum	P5	P984	P984		51.99						0			-1.55667	1.593	0.01404	0.508	0.27	95	limestone	0	0	0.70706	22.0163	8.61176
P5	2018.10.439	2nd m2	no epirostrum	Peniche	Cabo Carvoeiro Fm.	adult	Passaloteuthididae	Pseudohastites	P. longiformis	longiformis	C7	Toarcian	Polymorphum	P5	P984	P984		59.31		9.39	9.61			0			-1.55667	1.593	0.01404	0.508	0.27	95	limestone	0	0	0.70706	22.0163	8.61176
P4	2018.10.440	ref coll	no epirostrum	Peniche	Lemede Fm.	adult	Passaloteuthididae	Parapassaloteuthis	Parap. sp. 1	Parapassaloteuthis sp. 1	1	Pliensbachain	Emaciatum	P4	P982	P982			32.69	12.77	12.64			17.4094	17.4094	2128.22	-1.05	1.555	0.00798	0.042	0.19	83	limestone	94.0252	83.4	0.707068	69.9878	11.8353
P4	2018.10.441	ref coll	no epirostrum	Peniche	Lemede Fm.	neanic	Passaloteuthididae	Passaloteuthis	P. bisulcata	bisulcata	2	Pliensbachain	Emaciatum	P4	P982	P982		69.36	53.41	13.23	12.93	13.48	13.29	20.9055	20.9055	4771.11	-1.05	1.555	0.00798	0.042	0.19	83	limestone	94.0252	83.4	0.707068	69.9878	11.8353
P4	2018.10.442	ref coll	no epirostrum	Peniche	Lemede Fm.	adult	Passaloteuthididae	Parapassaloteuthis	Parap. sp. 1	Parapassaloteuthis sp. 1	3	Pliensbachain	Emaciatum	P4	P982	P982		46.82				10.64	9.98	0			-1.05	1.555	0.00798	0.042	0.19	83	limestone	94.0252	83.4	0.707068	69.9878	11.8353
P4	2018.10.443	ref coll	no epirostrum	Peniche	Lemede Fm.	neanic	Passaloteuthididae	Pseudohastites	P. longiformis	longiformis	4'	Pliensbachain	Emaciatum	P4	P982	P982			44.7	13.01	12.09			19.1574	19.1574		-1.05	1.555	0.00798	0.042	0.19	83	limestone	94.0252	83.4	0.707068	69.9878	11.8353
P4	2018.10.444	ref coll	no epirostrum		Lemede Fm.	neanic	Passaloteuthididae	Passaloteuthis	P. bisulcata	bisulcata	4	Pliensbachain	Emaciatum	P4	P982	P982		42.7	30.46	4.92	4.56	5.29	5.29	8.80819	8.80819	393.71	-1.05	1.555	0.00798	0.042	0.19	83	limestone	94.0252	83.4	0.707068	69.9878	11.8353
P4	2018.10.445	ref coll	no epirostrum	Peniche	Lemede Fm.	indeterminable	indeterminable	indeterminable	indeterminable	indeterminable	5	Pliensbachain	Emaciatum	P4	P982	P982		21.34	11.94	7.12	7.2	7.58	7.67	8.49061	8.49061		-1.05	1.555	0.00798	0.042	0.19	83	limestone	94.0252	83.4	0.707068	69.9878	11.8353
P4	2018.10.446	ref coll	no epirostrum	Peniche	Lemede Fm.	neanic	Passaloteuthididae	Pseudohastites	P. longiformis	longiformis	6	Pliensbachain	Emaciatum	P4	P982	P982		40.54	31.44	5.33	5.15	5.7	5.45	9.52078	9.52078	782.53	-1.05	1.555	0.00798	0.042	0.19	83	limestone	94.0252	83.4	0.707068	69.9878	11.8353
P4	2018.10.447	ref coll	epirostrum	Peniche	Lemede Fm.	adult	Passaloteuthididae	Pseudohastites	P. longiformis	longiformis	7	Pliensbachain	Emaciatum	P4	P982	P982	41.27	50.49	16.95	6.61	4.78	7.22	7.22	10.925	10.925	862.52	-1.05	1.555	0.00798	0.042	0.19	83	limestone	94.0252	83.4	0.707068	69.9878	11.8353
P4	2018.10.448	ref coll	no epirostrum	Peniche	Lemede Fm.	neanic	Passaloteuthididae	Passaloteuthis	P. bisulcata	bisulcata	9	Pliensbachain	Emaciatum	P4	P982	P982		36.85	35.79	11.61	11.06			16.6258	16.6258	2430.67	-1.05	1.555	0.00798	0.042	0.19	83	limestone	94.0252	83.4	0.707068	69.9878	11.8353
P4	2018.10.449	ref coll	epirostrum	Peniche	Lemede Fm.	adult	Passaloteuthididae	Pseudohastites	P. longiformis	longiformis	10	Pliensbachain	Emaciatum	P4	P982	P982	50.2	60.63	24.6	5.87	5.68	7.54	7.49	11.8731	11.8731		-1.05	1.555	0.00798	0.042	0.19	83	limestone	94.0252	83.4	0.707068	69.9878	11.8353
P4	2018.10.450	ref coll	epirostrum	Peniche	Lemede Fm.	adult	Passaloteuthididae	Pseudohastites	P. longiformis	longiformis	11	Pliensbachain	Emaciatum	P4	P982	P982	44.99		37.33	5.88	5.36	6.44	6.01	11.2345	11.2345	1302.21	-1.05	1.555	0.00798	0.042	0.19	83	limestone	94.0252	83.4	0.707068	69.9878	11.8353
P4	2018.10.451	ref coll	epirostrum	Peniche	Lemede Fm.	adult	Passaloteuthididae	Pseudohastites	P. longiformis	longiformis	12	Pliensbachain	Emaciatum	P4	P982	P982	32.67	44.6	26.53	6.17	6.48	6.53	6.35	10.9312	10.9312	765.39	-1.05	1.555	0.00798	0.042	0.19	83	limestone	94.0252	83.4	0.707068	69.9878	11.8353
P4	2018.10.452	ref coll	no epirostrum	Peniche	Lemede Fm.	adult	Passaloteuthididae	Pseudohastites	P. longiformis	longiformis	13	Pliensbachain	Emaciatum	P4	P982	P982		52.27				6.19	5.72	0			-1.05	1.555	0.00798	0.042	0.19	83	limestone	94.0252	83.4	0.707068	69.9878	11.8353
P4	2018.10.453	ref coll	no epirostrum	Peniche	Lemede Fm.	juvenile	Passaloteuthididae	Parapassaloteuthis	Parap. sp. 1	Parapassaloteuthis sp. 1	14	Pliensbachain	Emaciatum	P4	P982	P982		28.3	18.78	6.21	6.49	6.83	6.56	9.11333	9.11333	453.54	-1.05	1.555	0.00798	0.042	0.19	83	limestone	94.0252	83.4	0.707068	69.9878	11.8353
P4	2018.10.454	ref coll	no epirostrum	Peniche	Lemede Fm.	neanic	Passaloteuthididae	Pseudohastites	P. longiformis	longiformis	15	Pliensbachain	Emaciatum	P4	P982	P982			29.78	5.65	5.58			9.79195	9.79195	587.06	-1.05	1.555	0.00798	0.042	0.19	83	limestone	94.0252	83.4	0.707068	69.9878	11.8353
P4	2018.10.455	ref coll	no epirostrum	Peniche	Lemede Fm.	neanic	Passaloteuthididae	Pseudohastites	P. longiformis	longiformis	16	Pliensbachain	Emaciatum	P4	P982	P982		33.71				4.26	4.43	0			-1.05	1.555	0.00798	0.042	0.19	83	limestone	94.0252	83.4	0.707068	69.9878	11.8353
P4	2018.10.456	ref coll	no epirostrum	Peniche	Lemede Fm.	neanic	Passaloteuthididae	Pseudohastites	P. longiformis	longiformis	17	Pliensbachain	Emaciatum	P4	P982	P982		40.44	31.38	4.74	4.96	5.02	4.96	9.03589	9.03589	425.3	-1.05	1.555	0.00798	0.042	0.19	83	limestone	94.0252	83.4	0.707068	69.9878	11.8353
P4	2018.10.457	ref coll	no epirostrum	Peniche	Lemede Fm.	neanic	Passaloteuthididae	Pseudohastites	P. longiformis	longiformis	18	Pliensbachain	Emaciatum	P4	P982	P982		37.35	28.48	4.36	4.73	5.04	5.09	8.37457	8.37457	432.55	-1.05	1.555	0.00798	0.042	0.19	83	limestone	94.0252	83.4	0.707068	69.9878	11.8353
P4	2018.10.458	ref coll	no epirostrum	Peniche	Lemede Fm.	neanic	Passaloteuthididae	Pseudohastites	P. longiformis	longiformis	19	Pliensbachain	Emaciatum	P4	P982	P982		40.08	26.54	5.28	5.3	6.05	5.67	9.05601	9.05601	464.7	-1.05	1.555	0.00798	0.042	0.19	83	limestone	94.0252	83.4	0.707068	69.9878	11.8353
P4	2018.10.459	ref coll	no epirostrum	Peniche	Lemede Fm.	juvenile	Passaloteuthididae	Pseudohastites	P. longiformis	longiformis	20	Pliensbachain	Emaciatum	P4	P982	P982		33.81	24.27	4.58	4.39	4.95	4.4	7.87287	7.87287	292.13	-1.05	1.555	0.00798	0.042	0.19	83	limestone	94.0252	83.4	0.707068	69.9878	11.8353
P4	2018.10.460	ref coll	no epirostrum	Peniche	Lemede Fm.	neanic	Passaloteuthididae	Pseudohastites	P. longiformis	longiformis	21	Pliensbachain	Emaciatum	P4	P982	P982		39.68	26.58	5.28	5.28	5.34	5.32	9.04915	9.04915	386.5	-1.05	1.555	0.00798	0.042	0.19	83	limestone	94.0252	83.4	0.707068	69.9878	11.8353
P4	2018.10.461	ref coll	no epirostrum	Peniche	Lemede Fm.	juvenile	Passaloteuthididae	Pseudohastites	P. longiformis	longiformis	22	Pliensbachain	Emaciatum	P4	P982	P982			31.4	4.41	4.48			8.52869	8.52869	426.13	-1.05	1.555	0.00798	0.042	0.19	83	limestone	94.0252	83.4	0.707068	69.9878	11.8353
P4	2018.10.462	ref coll	no epirostrum	Peniche	Lemede Fm.	juvenile	Passaloteuthididae	Pseudohastites	P. longiformis	longiformis	23	Pliensbachain	Emaciatum	P4	P982	P982			15.05	4.58	4.71	4.95	4.78	6.87291	6.87291	225.05	-1.05	1.555	0.00798	0.042	0.19	83	limestone	94.0252	83.4	0.707068	69.9878	11.8353
P4	2018.10.463	ref coll	no epirostrum	Peniche	Lemede Fm.	juvenile	Passaloteuthididae	Pseudohastites	P. longiformis	longiformis	24	Pliensbachain	Emaciatum	P4	P982	P982		35.68	29.01	4.55	4.48	4.61	4.61	8.39355	8.39355		-1.05	1.555	0.00798	0.042	0.19	83	limestone	94.0252	83.4	0.707068	69.9878	11.8353
P4	2018.10.464	ref coll	epirostrum	Peniche	Lemede Fm.	adult	Passaloteuthididae	Pseudohastites	P. longiformis	longiformis	25	Pliensbachain	Emaciatum	P4	P982	P982	42.44	62.68	22.6	6.33	6.42	6.03	6.03	11.9924	11.9924		-1.05	1.555	0.00798	0.042	0.19	83	limestone	94.0252	83.4	0.707068	69.9878	11.8353
P4	2018.10.465	ref coll	epirostrum	Peniche	Lemede Fm.	adult	Passaloteuthididae	Pseudohastites	P. longiformis	longiformis	26	Pliensbachain	Emaciatum	P4	P982	P982	46.38	57	28.1	7.53	7.16			13.5731	13.5731	1416.42	-1.05	1.555	0.00798	0.042	0.19	83	limestone	94.0252	83.4	0.707068	69.9878	11.8353
P4	2018.10.466	ref coll	no epirostrum	Peniche	Lemede Fm.	neanic	Passaloteuthididae	Pseudohastites	P. longiformis	longiformis	27	Pliensbachain	Emaciatum	P4	P982	P982		39.85	26.11	5.58	5.88	5.58	5.88	9.49743	9.49743	537.06	-1.05	1.555	0.00798	0.042	0.19	83	limestone	94.0252	83.4	0.707068	69.9878	11.8353
P4	2018.10.467	ref coll	no epirostrum	Peniche	Lemede Fm.	neanic	Passaloteuthididae	Pseudohastites	P. longiformis	longiformis	28	Pliensbachain	Emaciatum	P4	P982	P982		38.1	26.74	5.81	6.13	6.34	6.07	9.83859	9.83859	559.09	-1.05	1.555	0.00798	0.042	0.19	83	limestone	94.0252	83.4	0.707068	69.9878	11.8353
P4	2018.10.468	ref coll	epirostrum	Peniche	Lemede Fm.	adult	Passaloteuthididae	Pseudohastites	P. longiformis	longiformis	29	Pliensbachain	Emaciatum	P4	P982	P982	48.95	66.08	37.64	7.09	7.06	7.74	7.12	13.4814	13.4814	1816.41	-1.05	1.555	0.00798	0.042	0.19	83	limestone	94.0252	83.4	0.707068	69.9878	11.8353
P4	2018.10.469	ref coll	no epirostrum	Peniche	Lemede Fm.	adult	Passaloteuthididae	Passaloteuthis	P. milleri	milleri	30	Pliensbachain	Emaciatum	P4	P982	P982		70.51	47.41	14.23	13.09	20	18.75	20.6699	20.6699	4469.42	-1.05	1.555	0.00798	0.042	0.19	83	limestone	94.0252	83.4	0.707068	69.9878	11.8353
P4	2018.10.470	ref coll	no epirostrum	Peniche	Lemede Fm.	neanic	Passaloteuthididae	Pseudohastites	P. longiformis	longiformis	31	Pliensbachain	Emaciatum	P4	P982	P982		41.32	31.99	5.24	5.5	5.4	5.4	9.73276	9.73276	565.03	-1.05	1.555	0.00798	0.042	0.19	83	limestone	94.0252	83.4	0.707068	69.9878	11.8353
P4	2018.10.471	ref coll	epirostrum	Peniche	Lemede Fm.	adult	Passaloteuthididae	Pseudohastites	P. longiformis	longiformis	32	Pliensbachain	Emaciatum	P4	P982	P982	35.5	35.5	35.5	6.08	6.19	5.98	5.82	11.0139	11.0139	861.05	-1.05	1.555	0.00798	0.042	0.19	83	limestone	94.0252	83.4	0.707068	69.9878	11.8353
P4	2018.10.472	ref coll	no epirostrum	Peniche	Lemede Fm.	juvenile	Passaloteuthididae	Parapassaloteuthis	Parap. sp. 1	Parapassaloteuthis sp. 1	33	Pliensbachain	Emaciatum	P4	P982	P982		33.49	18.87	6.69	6.22	6.96	6.71	9.22563	9.22563	514.4	-1.05	1.555	0.00798	0.042	0.19	83	limestone	94.0252	83.4	0.707068	69.9878	11.8353
P4	2018.10.473	ref coll	no epirostrum	Peniche	Lemede Fm.	indeterminable	Hastitidae	Hastitidae	Hastitidae sp. indet.	Hastitidae sp. indet.	34	Pliensbachain	Emaciatum	P4	P982	P982		33.2	22.66	4.62	4.92	4.86	4.57	8.01596	8.01596	352.1	-1.05	1.555	0.00798	0.042	0.19	83	limestone	94.0252	83.4	0.707068	69.9878	11.8353
P4	2018.10.474	ref coll	no epirostrum	Peniche	Lemede Fm.	neanic	Passaloteuthididae	Pseudohastites	P. longiformis	longiformis	35	Pliensbachain	Emaciatum	P4	P982	P982		38.19	29.22	5.49	5.17	5.79	5.42	9.39538	9.39538	504.5	-1.05	1.555	0.00798	0.042	0.19	83	limestone	94.0252	83.4	0.707068	69.9878	11.8353
P4	2018.10.475	ref coll	no epirostrum	Peniche	Lemede Fm.	juvenile	Passaloteuthididae	Pseudohastites	P. longiformis	longiformis	36	Pliensbachain	Emaciatum	P4	P982	P982		24.35	17.46	4.13	4	3.94	3.83	6.60721	6.60721	158.52	-1.05	1.555	0.00798	0.042	0.19	83	limestone	94.0252	83.4	0.707068	69.9878	11.8353
P4	2018.10.476	ref coll	no epirostrum	Peniche	Lemede Fm.	indeterminable	Hastitidae	Hastitidae	Hastitidae sp. indet.	Hastitidae sp. indet.	37	Pliensbachain	Emaciatum	P4	P982	P982		28	20.36	4.07	3.94	4.19	4.37	6.88583	6.88583	193.35	-1.05	1.555	0.00798	0.042	0.19	83	limestone	94.0252	83.4	0.707068	69.9878	11.8353
P4	2018.10.477	ref coll	no epirostrum	Peniche	Lemede Fm.	neanic	Passaloteuthididae	Pseudohastites	P. longiformis	longiformis	38	Pliensbachain	Emaciatum	P4	P982	P982		45.87	34.24	4.55	4.88	5.08	5.3	9.12687	9.12687	565.56	-1.05	1.555	0.00798	0.042	0.19	83	limestone	94.0252	83.4	0.707068	69.9878	11.8353
P4	2018.10.478	ref coll	no epirostrum	Peniche	Lemede Fm.	juvenile	Passaloteuthididae	Pseudohastites	P. longiformis	longiformis	39	Pliensbachain	Emaciatum	P4	P982	P982		33.87	29.71	4.55	4.57	5.09	4.5	8.51681	8.51681		-1.05	1.555	0.00798	0.042	0.19	83	limestone	94.0252	83.4	0.707068	69.9878	11.8353
P4	2018.10.479	ref coll	no epirostrum	Peniche	Lemede Fm.	neanic	Passaloteuthididae	Pseudohastites	P. longiformis	longiformis	40	Pliensbachain	Emaciatum	P4	P982	P982		37.22	29.01	4.59	4.69	4.71	4.55	8.5476	8.5476	404.65	-1.05	1.555	0.00798	0.042	0.19	83	limestone	94.0252	83.4	0.707068	69.9878	11.8353
P4	2018.10.480	ref coll	no epirostrum	Peniche	Lemede Fm.	adult	Passaloteuthididae	Parapassaloteuthis	Parap. sp. 1	Parapassaloteuthis sp. 1	41	Pliensbachain	Emaciatum	P4	P982	P982		39.02	16.94	7.54	7.44	8.4	8.46	9.83149	9.83149	510.1	-1.05	1.555	0.00798	0.042	0.19	83	limestone	94.0252	83.4	0.707068	69.9878	11.8353
P4	2018.10.481	ref coll	no epirostrum	Peniche	Lemede Fm.	neanic	Passaloteuthididae	Passaloteuthis	P. milleri	milleri	42	Pliensbachain	Emaciatum	P4	P982	P982		43.17	26.92	8.87	8.86	9.14	8.96	12.8374	12.8374	1129.8	-1.05	1.555	0.00798	0.042	0.19	83	limestone	94.0252	83.4	0.707068	69.9878	11.8353
P4	2018.10.482	ref coll	no epirostrum	Peniche	Lemede Fm.	juvenile	Passaloteuthididae	Parapassaloteuthis	Parap. sp. 1	Parapassaloteuthis sp. 1	43	Pliensbachain	Emaciatum	P4	P982	P982		28.98	13.05	7.01	6.89	7.26	7.34	8.57398	8.57398	336.98	-1.05	1.555	0.00798	0.042	0.19	83	limestone	94.0252	83.4	0.707068	69.9878	11.8353
P4	2018.10.483	ref coll	no epirostrum	Peniche	Lemede Fm.	indeterminable	Hastitidae	Hastitidae	Hastitidae sp. indet.	Hastitidae sp. indet.	44	Pliensbachain	Emaciatum	P4	P982	P982		27.76	22.72	4.88	4.67	4.97	4.33	8.02999	8.02999	251.55	-1.05	1.555	0.00798	0.042	0.19	83	limestone	94.0252	83.4	0.707068	69.9878	11.8353
P4	2018.10.484	ref coll	no epirostrum	Peniche	Lemede Fm.	juvenile	Passaloteuthididae	Pseudohastites	P. longiformis	longiformis	45	Pliensbachain	Emaciatum	P4	P982	P982		18.79	14.93	3.66	3.59	3.74	3.52	5.81048	5.81048	115.66	-1.05	1.555	0.00798	0.042	0.19	83	limestone	94.0252	83.4	0.707068	69.9878	11.8353
P4	2018.10.485	ref coll	no epirostrum	Peniche	Lemede Fm.	neanic	Passaloteuthididae	Pseudohastites	P. longiformis	longiformis	46	Pliensbachain	Emaciatum	P4	P982	P982		34.38	25.39	5.69	5.55	5.99	5.68	9.29015	9.29015	471.51	-1.05	1.555	0.00798	0.042	0.19	83	limestone	94.0252	83.4	0.707068	69.9878	11.8353
P4	2018.10.486	ref coll	no epirostrum	Peniche	Lemede Fm.	neanic	Passaloteuthididae	Passaloteuthis	P. bisulcata	bisulcata	47	Pliensbachain	Emaciatum	P4	P982	P982		68.48	52.19	13.47	11.81	18.72	17.77	20.2489	20.2489	4825.26	-1.05	1.555	0.00798	0.042	0.19	83	limestone	94.0252	83.4	0.707068	69.9878	11.8353
P4	2018.10.487	ref coll	no epirostrum	Peniche	Lemede Fm.	neanic	Passaloteuthididae	Passaloteuthis	P. bisulcata	bisulcata	48	Pliensbachain	Emaciatum	P4	P982	P982		69.86	51.09	15.07	15.04	20.96	20.96	22.6238	22.6238	4884.97	-1.05	1.555	0.00798	0.042	0.19	83	limestone	94.0252	83.4	0.707068	69.9878	11.8353
P4	2018.10.488	ref coll	no epirostrum	Peniche	Lemede Fm.	juvenile	Passaloteuthididae	Pseudohastites	P. longiformis	longiformis	49	Pliensbachain	Emaciatum	P4	P982	P982		30.63				4.96	4.84	0			-1.05	1.555	0.00798	0.042	0.19	83	limestone	94.0252	83.4	0.707068	69.9878	11.8353
P4	2018.10.489	ref coll	no epirostrum	Peniche	Lemede Fm.	juvenile	Passaloteuthididae	Pseudohastites	P. longiformis	longiformis	50	Pliensbachain	Emaciatum	P4	P982	P982		30.58	19.66	4.4	4.14	4.37	4.29	7.10143	7.10143	211.82	-1.05	1.555	0.00798	0.042	0.19	83	limestone	94.0252	83.4	0.707068	69.9878	11.8353
P4	2018.10.490	ref coll	no epirostrum	Peniche	Lemede Fm.	indeterminable	Hastitidae	Hastitidae	Hastitidae sp. indet.	Hastitidae sp. indet.	51	Pliensbachain	Emaciatum	P4	P982	P982		26.61	18.1	3.54	3.59	3.49	3.43	6.12715	6.12715	150.43	-1.05	1.555	0.00798	0.042	0.19	83	limestone	94.0252	83.4	0.707068	69.9878	11.8353
P4	2018.10.491	ref coll	no epirostrum	Peniche	Lemede Fm.	indeterminable	Hastitidae	Hastitidae	Hastitidae sp. indet.	Hastitidae sp. indet.	52	Pliensbachain	Emaciatum	P4	P982	P982		26.72				3.87	4.18	0			-1.05	1.555	0.00798	0.042	0.19	83	limestone	94.0252	83.4	0.707068	69.9878	11.8353
P4	2018.10.492	ref coll	no epirostrum	Peniche	Lemede Fm.	indeterminable	Hastitidae	Hastitidae	Hastitidae sp. indet.	Hastitidae sp. indet.	53	Pliensbachain	Emaciatum	P4	P982	P982			12.18	3.67	3.69	3.68	3.81	5.4842	5.4842	107.21	-1.05	1.555	0.00798	0.042	0.19	83	limestone	94.0252	83.4	0.707068	69.9878	11.8353
P4	2018.10.493	ref coll	no epirostrum	Peniche	Lemede Fm.	juvenile	Passaloteuthididae	Pseudohastites	P. longiformis	longiformis	54	Pliensbachain	Emaciatum	P4	P982	P982		31.27	22.57	4.55	4.6	4.58	4.51	7.78814	7.78814	282.23	-1.05	1.555	0.00798	0.042	0.19	83	limestone	94.0252	83.4	0.707068	69.9878	11.8353
P4	2018.10.494	ref coll	no epirostrum	Peniche	Lemede Fm.	neanic	Passaloteuthididae	Pseudohastites	P. longiformis	longiformis	55	Pliensbachain	Emaciatum	P4	P982	P982		40.11	27.33	4.61	4.34	4.93	4.83	8.1773	8.1773	422.3	-1.05	1.555	0.00798	0.042	0.19	83	limestone	94.0252	83.4	0.707068	69.9878	11.8353
P4	2018.10.495	ref coll	no epirostrum	Peniche	Lemede Fm.	indeterminable	Hastitidae	Hastitidae	Hastitidae sp. indet.	Hastitidae sp. indet.	56	Pliensbachain	Emaciatum	P4	P982	P982		30.67	18.61	4.87	4.53	5.23	4.75	7.43232	7.43232	255.96	-1.05	1.555	0.00798	0.042	0.19	83	limestone	94.0252	83.4	0.707068	69.9878	11.8353
P4	2018.10.496	ref coll	no epirostrum	Peniche	Lemede Fm.	indeterminable	Hastitidae	Hastitidae	Hastitidae sp. indet.	Hastitidae sp. indet.	57	Pliensbachain	Emaciatum	P4	P982	P982		20.04	15.25	3.19	2.98	3.34	3.39	5.25322	5.25322	115.8	-1.05	1.555	0.00798	0.042	0.19	83	limestone	94.0252	83.4	0.707068	69.9878	11.8353
P4	2018.10.497	ref coll	epirostrum	Peniche	Lemede Fm.	adult	Passaloteuthididae	Pseudohastites	P. longiformis	longiformis	58	Pliensbachain	Emaciatum	P4	P982	P982	50.7	66.62	27.6	6.8	6.45	6.94	6.49	13.0525	13.0525	1389.25	-1.05	1.555	0.00798	0.042	0.19	83	limestone	94.0252	83.4	0.707068	69.9878	11.8353
P4	2018.10.498	ref coll	epirostrum	Peniche	Lemede Fm.	adult	Passaloteuthididae	Pseudohastites	P. longiformis	longiformis	59	Pliensbachain	Emaciatum	P4	P982	P982	36.9	49.89	36.9	7.63	7.17	7.9	7.13	12.6383	12.6383	1672	-1.05	1.555	0.00798	0.042	0.19	83	limestone	94.0252	83.4	0.707068	69.9878	11.8353
P4	2018.10.499	ref coll	epirostrum	Peniche	Lemede Fm.	adult	Passaloteuthididae	Pseudohastites	P. longiformis	longiformis	60	Pliensbachain	Emaciatum	P4	P982	P982	39.98	47.57	19.51	6.35	6.18	6.64	6.46	11.6199	11.6199	904.75	-1.05	1.555	0.00798	0.042	0.19	83	limestone	94.0252	83.4	0.707068	69.9878	11.8353
P4	2018.10.500	ref coll	no epirostrum	Peniche	Lemede Fm.	neanic	Passaloteuthididae	Pseudohastites	P. longiformis	longiformis	61	Pliensbachain	Emaciatum	P4	P982	P982		34.7	25.27	5.65	5.36	5.38	5.38	9.14688	9.14688	509.71	-1.05	1.555	0.00798	0.042	0.19	83	limestone	94.0252	83.4	0.707068	69.9878	11.8353
P4	2018.10.501	ref coll	no epirostrum	Peniche	Lemede Fm.	juvenile	Passaloteuthididae	Pseudohastites	P. longiformis	longiformis	62	Pliensbachain	Emaciatum	P4	P982	P982		29.99	19.01	4.73	4.9	4.96	5.01	7.60933	7.60933	253.25	-1.05	1.555	0.00798	0.042	0.19	83	limestone	94.0252	83.4	0.707068	69.9878	11.8353
P4	2018.10.502	ref coll	no epirostrum	Peniche	Lemede Fm.	juvenile	Passaloteuthididae	Pseudohastites	P. longiformis	longiformis	63	Pliensbachain	Emaciatum	P4	P982	P982		30.6	22	4.62	4.45	4.47	5.07	7.67612	7.67612	271.42	-1.05	1.555	0.00798	0.042	0.19	83	limestone	94.0252	83.4	0.707068	69.9878	11.8353
P4	2018.10.503	ref coll	no epirostrum	Peniche	Lemede Fm.	juvenile	Passaloteuthididae	Pseudohastites	P. longiformis	longiformis	64	Pliensbachain	Emaciatum	P4	P982	P982		27.97	21.02	3.62	3.6	3.53	3.49	6.49453	6.49453		-1.05	1.555	0.00798	0.042	0.19	83	limestone	94.0252	83.4	0.707068	69.9878	11.8353
P4	2018.10.504	ref coll	epirostrum	Peniche	Lemede Fm.	adult	Passaloteuthididae	Pseudohastites	P. longiformis	longiformis	65	Pliensbachain	Emaciatum	P4	P982	P982	32.29	40.63	32.29	6.53	6.13	6.97	6.57	10.893	10.893	999.26	-1.05	1.555	0.00798	0.042	0.19	83	limestone	94.0252	83.4	0.707068	69.9878	11.8353
P4	2018.10.505	ref coll	no epirostrum	Peniche	Lemede Fm.	juvenile	Passaloteuthididae	Pseudohastites	P. longiformis	longiformis	66	Pliensbachain	Emaciatum	P4	P982	P982		33.16				5.18	4.8	0			-1.05	1.555	0.00798	0.042	0.19	83	limestone	94.0252	83.4	0.707068	69.9878	11.8353
P4	2018.10.506	ref coll	no epirostrum	Peniche	Lemede Fm.	neanic	Passaloteuthididae	Pseudohastites	P. longiformis	longiformis	67	Pliensbachain	Emaciatum	P4	P982	P982		34.93	26.3	4.82	4.39	4.98	4.87	8.22538	8.22538	431.81	-1.05	1.555	0.00798	0.042	0.19	83	limestone	94.0252	83.4	0.707068	69.9878	11.8353
P4	2018.10.507	ref coll	no epirostrum	Peniche	Lemede Fm.	indeterminable	Hastitidae	Hastitidae	Hastitidae sp. indet.	Hastitidae sp. indet.	68	Pliensbachain	Emaciatum	P4	P982	P982		25.36	16.04	4	3.77	4.45	3.91	6.23068	6.23068	166.6	-1.05	1.555	0.00798	0.042	0.19	83	limestone	94.0252	83.4	0.707068	69.9878	11.8353
P4	2018.10.508	ref coll	no epirostrum	Peniche	Lemede Fm.	indeterminable	Hastitidae	Hastitidae	Hastitidae sp. indet.	Hastitidae sp. indet.	69	Pliensbachain	Emaciatum	P4	P982	P982		15.84	12.81	3.84	3.66	3.84	4.08	5.6466	5.6466	124.68	-1.05	1.555	0.00798	0.042	0.19	83	limestone	94.0252	83.4	0.707068	69.9878	11.8353
P4	2018.10.509	ref coll	no epirostrum	Peniche	Lemede Fm.	neanic	Passaloteuthididae	Passaloteuthis	P. bisulcata	bisulcata	70	Pliensbachain	Emaciatum	P4	P982	P982			44.09	14.03	13.57	21.19	19.8	20.3232	20.3232	5324.18	-1.05	1.555	0.00798	0.042	0.19	83	limestone	94.0252	83.4	0.707068	69.9878	11.8353
P4	2018.10.510	ref coll	no epirostrum	Peniche	Lemede Fm.	neanic	Passaloteuthididae	Pseudohastites	P. longiformis	longiformis	71	Pliensbachain	Emaciatum	P4	P982	P982		33.23	23.52	5.48	5.45	5.97	6.07	8.88938	8.88938	499.96	-1.05	1.555	0.00798	0.042	0.19	83	limestone	94.0252	83.4	0.707068	69.9878	11.8353
P4	2018.10.511	ref coll	no epirostrum	Peniche	Lemede Fm.	adult	Passaloteuthididae	Pseudohastites	P. longiformis	longiformis	72	Pliensbachain	Emaciatum	P4	P982	P982		50.13	36.08	5.47	4.99	5.56	5.56	9.94912	9.94912	706.62	-1.05	1.555	0.00798	0.042	0.19	83	limestone	94.0252	83.4	0.707068	69.9878	11.8353
P4	2018.10.512	ref coll	epirostrum	Peniche	Lemede Fm.	adult	Passaloteuthididae	Pseudohastites	P. longiformis	longiformis	73	Pliensbachain	Emaciatum	P4	P982	P982	42	53.13	29.86	6.7	7.09			12.589	12.589		-1.05	1.555	0.00798	0.042	0.19	83	limestone	94.0252	83.4	0.707068	69.9878	11.8353
P4	2018.10.513	ref coll	no epirostrum	Peniche	Lemede Fm.	neanic	Passaloteuthididae	Passaloteuthis	P. bisulcata	bisulcata	74	Pliensbachain	Emaciatum	P4	P982	P982			43.67	12.25	12.38			18.7793	18.7793	3267.26	-1.05	1.555	0.00798	0.042	0.19	83	limestone	94.0252	83.4	0.707068	69.9878	11.8353
P4	2018.10.514	ref coll	no epirostrum	Peniche	Lemede Fm.	neanic	Passaloteuthididae	Passaloteuthis	P. bisulcata	bisulcata	75	Pliensbachain	Emaciatum	P4	P982	P982		61.7	37.87	11.49	11.42	18.12	17.44	17.0645	17.0645	2283.41	-1.05	1.555	0.00798	0.042	0.19	83	limestone	94.0252	83.4	0.707068	69.9878	11.8353
P4	2018.10.515	ref coll	no epirostrum	Peniche	Lemede Fm.	neanic	Passaloteuthididae	Passaloteuthis	P. bisulcata	bisulcata	76	Pliensbachain	Emaciatum	P4	P982	P982		57.69	34.56	10.1	9.58	11.45	11.4	14.9539	14.9539	1657.02	-1.05	1.555	0.00798	0.042	0.19	83	limestone	94.0252	83.4	0.707068	69.9878	11.8353
P4	2018.10.516	ref coll	no epirostrum	Peniche	Lemede Fm.	adult	Passaloteuthididae	Passaloteuthis	P. bisulcata	bisulcata	77	Pliensbachain	Emaciatum	P4	P982	P982		62.28	39.78	15.43	15.11	20.95	20.95	21.0103	21.0103	4176.69	-1.05	1.555	0.00798	0.042	0.19	83	limestone	94.0252	83.4	0.707068	69.9878	11.8353
P4	2018.10.517	ref coll	no epirostrum	Peniche	Lemede Fm.	neanic	Passaloteuthididae	Passaloteuthis	P. bisulcata	bisulcata	78	Pliensbachain	Emaciatum	P4	P982	P982		52.58	33.33	10.63	10.26	17.17	16.52	15.3758	15.3758	1824.49	-1.05	1.555	0.00798	0.042	0.19	83	limestone	94.0252	83.4	0.707068	69.9878	11.8353
P4	2018.10.518	ref coll	no epirostrum	Peniche	Lemede Fm.	adult	Passaloteuthididae	Passaloteuthis	P. bisulcata	bisulcata	79	Pliensbachain	Emaciatum	P4	P982	P982			46.98	15.21	14.5			21.8007	21.8007	5440.63	-1.05	1.555	0.00798	0.042	0.19	83	limestone	94.0252	83.4	0.707068	69.9878	11.8353
P4	2018.10.519	1st m2	epirostrum	Peniche	Lemede Fm.	adult	Passaloteuthididae	Pseudohastites	P. longiformis	longiformis	1	Pliensbachian	Emaciatum	P4	P982	P982	44.69	56.76	24.32	5.49	5.72	5.55	5.54	11.1959	11.1959		-1.05	1.555	0.00798	0.042	0.19	83	limestone	94.0252	83.4	0.707068	69.9878	11.8353
P4	2018.10.520	1st m2	no epirostrum	Peniche	Lemede Fm.	neanic	Passaloteuthididae	Pseudohastites	P. longiformis	longiformis	2	Pliensbachian	Emaciatum	P4	P982	P982		36.36				6.29	6.33	0			-1.05	1.555	0.00798	0.042	0.19	83	limestone	94.0252	83.4	0.707068	69.9878	11.8353
P4	2018.10.521	1st m2	no epirostrum	Peniche	Lemede Fm.	neanic	Passaloteuthididae	Pseudohastites	P. longiformis	longiformis	3	Pliensbachian	Emaciatum	P4	P982	P982		40.68						0			-1.05	1.555	0.00798	0.042	0.19	83	limestone	94.0252	83.4	0.707068	69.9878	11.8353
P4	2018.10.522	1st m2	epirostrum	Peniche	Lemede Fm.	adult	Passaloteuthididae	Pseudohastites	P. longiformis	longiformis	4	Pliensbachian	Emaciatum	P4	P982	P982	45.9	56.76	22.95	6.11	6.24	6.39	6.2	12.0507	12.0507		-1.05	1.555	0.00798	0.042	0.19	83	limestone	94.0252	83.4	0.707068	69.9878	11.8353
P4	2018.10.523	1st m2	no epirostrum	Peniche	Lemede Fm.	indeterminable	Hastitidae	Hastitidae	Hastitidae sp. indet.	Hastitidae sp. indet.	5	Pliensbachian	Emaciatum	P4	P982	P982		30.67				5.18	5.51	0			-1.05	1.555	0.00798	0.042	0.19	83	limestone	94.0252	83.4	0.707068	69.9878	11.8353
P4	2018.10.524	1st m2	no epirostrum	Peniche	Lemede Fm.	juvenile	Passaloteuthididae	Passaloteuthis	P. bisulcata	bisulcata	6	Pliensbachian	Emaciatum	P4	P982	P982		18.33				3.93	3.67	0			-1.05	1.555	0.00798	0.042	0.19	83	limestone	94.0252	83.4	0.707068	69.9878	11.8353
P4	2018.10.525	1st m2	epirostrum	Peniche	Lemede Fm.	adult	Passaloteuthididae	Pseudohastites	P. longiformis	longiformis	7	Pliensbachian	Emaciatum	P4	P982	P982	44.44	56.07	26.01	7.13	7.13			13.1215	13.1215		-1.05	1.555	0.00798	0.042	0.19	83	limestone	94.0252	83.4	0.707068	69.9878	11.8353
P4	2018.10.526	1st m2	no epirostrum	Peniche	Lemede Fm.	neanic	Passaloteuthididae	Pseudohastites	P. longiformis	longiformis	8	Pliensbachian	Emaciatum	P4	P982	P982		29.97						0			-1.05	1.555	0.00798	0.042	0.19	83	limestone	94.0252	83.4	0.707068	69.9878	11.8353
P4	2018.10.527	1st m2	no epirostrum	Peniche	Lemede Fm.	juvenile	Passaloteuthididae	Passaloteuthis	P. bisulcata	bisulcata	9	Pliensbachian	Emaciatum	P4	P982	P982		17.62				4.93	4.46	0			-1.05	1.555	0.00798	0.042	0.19	83	limestone	94.0252	83.4	0.707068	69.9878	11.8353
P4	2018.10.528	1st m2	no epirostrum	Peniche	Lemede Fm.	indeterminable	Hastitidae	Hastitidae	Hastitidae sp. indet.	Hastitidae sp. indet.	10	Pliensbachian	Emaciatum	P4	P982	P982		19.69				4.15	3.79	0			-1.05	1.555	0.00798	0.042	0.19	83	limestone	94.0252	83.4	0.707068	69.9878	11.8353
P4	2018.10.529	1st m2	no epirostrum	Peniche	Lemede Fm.	indeterminable	Hastitidae	Hastitidae	Hastitidae sp. indet.	Hastitidae sp. indet.	11	Pliensbachian	Emaciatum	P4	P982	P982		19.69				3.8	3.64	0			-1.05	1.555	0.00798	0.042	0.19	83	limestone	94.0252	83.4	0.707068	69.9878	11.8353
P4	2018.10.530	1st m2	no epirostrum	Peniche	Lemede Fm.	indeterminable	Hastitidae	Hastitidae	Hastitidae sp. indet.	Hastitidae sp. indet.	12	Pliensbachian	Emaciatum	P4	P982	P982		18.27				4.25	4.25	0			-1.05	1.555	0.00798	0.042	0.19	83	limestone	94.0252	83.4	0.707068	69.9878	11.8353
P4	2018.10.531	1st m2	no epirostrum	Peniche	Lemede Fm.	indeterminable	Hastitidae	Hastitidae	Hastitidae sp. indet.	Hastitidae sp. indet.	13	Pliensbachian	Emaciatum	P4	P982	P982		19.53						0			-1.05	1.555	0.00798	0.042	0.19	83	limestone	94.0252	83.4	0.707068	69.9878	11.8353
P4	2018.10.532	1st m2	no epirostrum	Peniche	Lemede Fm.	indeterminable	Hastitidae	Hastitidae	Hastitidae sp. indet.	Hastitidae sp. indet.	14	Pliensbachian	Emaciatum	P4	P982	P982		16.1	11.64	3.95	3.92	4.15	3.88	5.64866	5.64866		-1.05	1.555	0.00798	0.042	0.19	83	limestone	94.0252	83.4	0.707068	69.9878	11.8353
P4	2018.10.533	1st m2	no epirostrum	Peniche	Lemede Fm.	indeterminable	Hastitidae	Hastitidae	Hastitidae sp. indet.	Hastitidae sp. indet.	15	Pliensbachian	Emaciatum	P4	P982	P982		24.19						0			-1.05	1.555	0.00798	0.042	0.19	83	limestone	94.0252	83.4	0.707068	69.9878	11.8353
P4	2018.10.534	1st m2	no epirostrum	Peniche	Lemede Fm.	indeterminable	Hastitidae	Hastitidae	Hastitidae sp. indet.	Hastitidae sp. indet.	16	Pliensbachian	Emaciatum	P4	P982	P982		19.69						0			-1.05	1.555	0.00798	0.042	0.19	83	limestone	94.0252	83.4	0.707068	69.9878	11.8353
P4	2018.10.535	1st m2	no epirostrum	Peniche	Lemede Fm.	indeterminable	Hastitidae	Hastitidae	Hastitidae sp. indet.	Hastitidae sp. indet.	17	Pliensbachian	Emaciatum	P4	P982	P982		19.53				3.87	3.77	0			-1.05	1.555	0.00798	0.042	0.19	83	limestone	94.0252	83.4	0.707068	69.9878	11.8353
P4	2018.10.536	1st m2	no epirostrum	Peniche	Lemede Fm.	indeterminable	Hastitidae	Hastitidae	Hastitidae sp. indet.	Hastitidae sp. indet.	18	Pliensbachian	Emaciatum	P4	P982	P982		19.55				4.22	4.14	0			-1.05	1.555	0.00798	0.042	0.19	83	limestone	94.0252	83.4	0.707068	69.9878	11.8353
P4	2018.10.537	1st m2	no epirostrum	Peniche	Lemede Fm.	indeterminable	Hastitidae	Hastitidae	Hastitidae sp. indet.	Hastitidae sp. indet.	19	Pliensbachian	Emaciatum	P4	P982	P982		24.19	20.52	4.37	4.34	4.34	4.21	7.30101	7.30101		-1.05	1.555	0.00798	0.042	0.19	83	limestone	94.0252	83.4	0.707068	69.9878	11.8353
P4	2018.10.538	1st m2	no epirostrum	Peniche	Lemede Fm.	juvenile	Passaloteuthididae	Passaloteuthis	P. bisulcata	bisulcata	20	Pliensbachian	Emaciatum	P4	P982	P982								0			-1.05	1.555	0.00798	0.042	0.19	83	limestone	94.0252	83.4	0.707068	69.9878	11.8353
P4	2018.10.539	1st m2	no epirostrum	Peniche	Lemede Fm.	neanic	Passaloteuthididae	Passaloteuthis	P. bisulcata	bisulcata	21	Pliensbachian	Emaciatum	P4	P982	P982		88.98						0			-1.05	1.555	0.00798	0.042	0.19	83	limestone	94.0252	83.4	0.707068	69.9878	11.8353
P4	2018.10.540	1st m2	no epirostrum	Peniche	Lemede Fm.	neanic	Passaloteuthididae	Passaloteuthis	P. bisulcata	bisulcata	22	Pliensbachian	Emaciatum	P4	P982	P982		68.27		13.47				0			-1.05	1.555	0.00798	0.042	0.19	83	limestone	94.0252	83.4	0.707068	69.9878	11.8353
P4	2018.10.541	1st m2	no epirostrum	Peniche	Lemede Fm.	neanic	Passaloteuthididae	Passaloteuthis	P. bisulcata	bisulcata	23	Pliensbachian	Emaciatum	P4	P982	P982		68.27		13.8	13.04			0			-1.05	1.555	0.00798	0.042	0.19	83	limestone	94.0252	83.4	0.707068	69.9878	11.8353
P4	2018.10.542	1st m2	no epirostrum	Peniche	Lemede Fm.	neanic	Passaloteuthididae	Passaloteuthis	P. bisulcata	bisulcata	24	Pliensbachian	Emaciatum	P4	P982	P982		54		11.52	13.12			0			-1.05	1.555	0.00798	0.042	0.19	83	limestone	94.0252	83.4	0.707068	69.9878	11.8353
P4	2018.10.543	1st m2	no epirostrum	Peniche	Lemede Fm.	neanic	Passaloteuthididae	Pseudohastites	P. longiformis	longiformis	A1	Pliensbachian	Emaciatum	P4	P982	P982		58.25		5.84	5.84	5.52	5.52	0			-1.05	1.555	0.00798	0.042	0.19	83	limestone	94.0252	83.4	0.707068	69.9878	11.8353
P4	2018.10.544	1st m2	no epirostrum	Peniche	Lemede Fm.	neanic	Passaloteuthididae	Pseudohastites	P. longiformis	longiformis	A2	Pliensbachian	Emaciatum	P4	P982	P982		58.25				6.48	6.42	0			-1.05	1.555	0.00798	0.042	0.19	83	limestone	94.0252	83.4	0.707068	69.9878	11.8353
P4	2018.10.545	1st m2	no epirostrum	Peniche	Lemede Fm.	neanic	Passaloteuthididae	Pseudohastites	P. longiformis	longiformis	A3	Pliensbachian	Emaciatum	P4	P982	P982		58.25						0			-1.05	1.555	0.00798	0.042	0.19	83	limestone	94.0252	83.4	0.707068	69.9878	11.8353
P4	2018.10.546	1st m2	no epirostrum	Peniche	Lemede Fm.	neanic	Passaloteuthididae	Pseudohastites	P. longiformis	longiformis	A4	Pliensbachian	Emaciatum	P4	P982	P982		58.25						0			-1.05	1.555	0.00798	0.042	0.19	83	limestone	94.0252	83.4	0.707068	69.9878	11.8353
P4	2018.10.547	1st m2	no epirostrum	Peniche	Lemede Fm.	indeterminable	indeterminable	indeterminable	indeterminable	indeterminable	B1	Pliensbachian	Emaciatum	P4	P982	P982		59.72				8.37	7.47	0			-1.05	1.555	0.00798	0.042	0.19	83	limestone	94.0252	83.4	0.707068	69.9878	11.8353
P4	2018.10.548	1st m2	no epirostrum	Peniche	Lemede Fm.	indeterminable	indeterminable	indeterminable	indeterminable	indeterminable	C1	Pliensbachian	Emaciatum	P4	P982	P982		40.58		5.12	4.39			0			-1.05	1.555	0.00798	0.042	0.19	83	limestone	94.0252	83.4	0.707068	69.9878	11.8353
P4	2018.10.549	1st m2	no epirostrum	Peniche	Lemede Fm.	indeterminable	indeterminable	indeterminable	indeterminable	indeterminable	C2	Pliensbachian	Emaciatum	P4	P982	P982		40.58				3.5	3.3	0			-1.05	1.555	0.00798	0.042	0.19	83	limestone	94.0252	83.4	0.707068	69.9878	11.8353
P4	2018.10.550	1st m2	no epirostrum	Peniche	Lemede Fm.	indeterminable	indeterminable	indeterminable	indeterminable	indeterminable	C3	Pliensbachian	Emaciatum	P4	P982	P982		40.58						0			-1.05	1.555	0.00798	0.042	0.19	83	limestone	94.0252	83.4	0.707068	69.9878	11.8353
P4	2018.10.551	1st m2	no epirostrum	Peniche	Lemede Fm.	indeterminable	indeterminable	indeterminable	indeterminable	indeterminable	C4	Pliensbachian	Emaciatum	P4	P982	P982		40.58						0			-1.05	1.555	0.00798	0.042	0.19	83	limestone	94.0252	83.4	0.707068	69.9878	11.8353
P4	2018.10.552	1st m2	no epirostrum	Peniche	Lemede Fm.	indeterminable	indeterminable	indeterminable	indeterminable	indeterminable	C5	Pliensbachian	Emaciatum	P4	P982	P982		40.58						0			-1.05	1.555	0.00798	0.042	0.19	83	limestone	94.0252	83.4	0.707068	69.9878	11.8353
P4	2018.10.553	1st m2	no epirostrum	Peniche	Lemede Fm.	indeterminable	indeterminable	indeterminable	indeterminable	indeterminable	C6	Pliensbachian	Emaciatum	P4	P982	P982		40.58		4.74	5.02	4.59	4.54	0			-1.05	1.555	0.00798	0.042	0.19	83	limestone	94.0252	83.4	0.707068	69.9878	11.8353
P4	2018.10.554	1st m2	no epirostrum	Peniche	Lemede Fm.	indeterminable	indeterminable	indeterminable	indeterminable	indeterminable	C7	Pliensbachian	Emaciatum	P4	P982	P982		40.58						0			-1.05	1.555	0.00798	0.042	0.19	83	limestone	94.0252	83.4	0.707068	69.9878	11.8353
P4	2018.10.555	1st m2	no epirostrum	Peniche	Lemede Fm.	indeterminable	indeterminable	indeterminable	indeterminable	indeterminable	C8	Pliensbachian	Emaciatum	P4	P982	P982		40.58				3.28	3.28	0			-1.05	1.555	0.00798	0.042	0.19	83	limestone	94.0252	83.4	0.707068	69.9878	11.8353
P4	2018.10.556	1st m2	no epirostrum	Peniche	Lemede Fm.	indeterminable	indeterminable	indeterminable	indeterminable	indeterminable	C9	Pliensbachian	Emaciatum	P4	P982	P982		40.58						0			-1.05	1.555	0.00798	0.042	0.19	83	limestone	94.0252	83.4	0.707068	69.9878	11.8353
P4	2018.10.557	1st m2	no epirostrum	Peniche	Lemede Fm.	indeterminable	indeterminable	indeterminable	indeterminable	indeterminable	C10	Pliensbachian	Emaciatum	P4	P982	P982		40.58						0			-1.05	1.555	0.00798	0.042	0.19	83	limestone	94.0252	83.4	0.707068	69.9878	11.8353
P4	2018.10.558	1st m2	no epirostrum	Peniche	Lemede Fm.	indeterminable	indeterminable	indeterminable	indeterminable	indeterminable	D1	Pliensbachian	Emaciatum	P4	P982	P982		65.71		13.08	13.08			0			-1.05	1.555	0.00798	0.042	0.19	83	limestone	94.0252	83.4	0.707068	69.9878	11.8353
P4	2018.10.559	1st m2	no epirostrum	Peniche	Lemede Fm.	indeterminable	indeterminable	indeterminable	indeterminable	indeterminable	D2	Pliensbachian	Emaciatum	P4	P982	P982		65.71						0			-1.05	1.555	0.00798	0.042	0.19	83	limestone	94.0252	83.4	0.707068	69.9878	11.8353
P4	2018.10.560	1st m2	no epirostrum	Peniche	Lemede Fm.	indeterminable	indeterminable	indeterminable	indeterminable	indeterminable	D3	Pliensbachian	Emaciatum	P4	P982	P982		65.71						0			-1.05	1.555	0.00798	0.042	0.19	83	limestone	94.0252	83.4	0.707068	69.9878	11.8353
P4	2018.10.561	2nd m2	no epirostrum	Peniche	Lemede Fm.	neanic	Passaloteuthididae	Passaloteuthis	P. bisulcata	bisulcata	1	Pliensbachian	Emaciatum	P4	P982	P982								0			-1.05	1.555	0.00798	0.042	0.19	83	limestone	94.0252	83.4	0.707068	69.9878	11.8353
P4	2018.10.562	2nd m2	no epirostrum	Peniche	Lemede Fm.	neanic	Passaloteuthididae	Passaloteuthis	P. bisulcata	bisulcata	2	Pliensbachian	Emaciatum	P4	P982	P982		78.81				16.72	15.07	0			-1.05	1.555	0.00798	0.042	0.19	83	limestone	94.0252	83.4	0.707068	69.9878	11.8353
P4	2018.10.563	2nd m2	no epirostrum	Peniche	Lemede Fm.	neanic	Passaloteuthididae	Passaloteuthis	P. bisulcata	bisulcata	3	Pliensbachian	Emaciatum	P4	P982	P982		67.51				14.28	13.34	0			-1.05	1.555	0.00798	0.042	0.19	83	limestone	94.0252	83.4	0.707068	69.9878	11.8353
P4	2018.10.564	2nd m2	no epirostrum	Peniche	Lemede Fm.	adult	Passaloteuthididae	Pseudohastites	P. longiformis	longiformis	4	Pliensbachian	Emaciatum	P4	P982	P982		43.38						0			-1.05	1.555	0.00798	0.042	0.19	83	limestone	94.0252	83.4	0.707068	69.9878	11.8353
P4	2018.10.565	2nd m2	no epirostrum	Peniche	Lemede Fm.	neanic	Passaloteuthididae	Pseudohastites	P. longiformis	longiformis	5	Pliensbachian	Emaciatum	P4	P982	P982		37.06						0			-1.05	1.555	0.00798	0.042	0.19	83	limestone	94.0252	83.4	0.707068	69.9878	11.8353
P4	2018.10.566	2nd m2	no epirostrum	Peniche	Lemede Fm.	neanic	Passaloteuthididae	Pseudohastites	P. longiformis	longiformis	6	Pliensbachian	Emaciatum	P4	P982	P982						5.48	5.19	0			-1.05	1.555	0.00798	0.042	0.19	83	limestone	94.0252	83.4	0.707068	69.9878	11.8353
P4	2018.10.567	2nd m2	no epirostrum	Peniche	Lemede Fm.	neanic	Passaloteuthididae	Pseudohastites	P. longiformis	longiformis	7	Pliensbachian	Emaciatum	P4	P982	P982						4.9	4.36	0			-1.05	1.555	0.00798	0.042	0.19	83	limestone	94.0252	83.4	0.707068	69.9878	11.8353
P4	2018.10.568	2nd m2	no epirostrum	Peniche	Lemede Fm.	juvenile	Passaloteuthididae	Pseudohastites	P. longiformis	longiformis	8	Pliensbachian	Emaciatum	P4	P982	P982						5.48	5.25	0			-1.05	1.555	0.00798	0.042	0.19	83	limestone	94.0252	83.4	0.707068	69.9878	11.8353
P4	2018.10.569	2nd m2	no epirostrum	Peniche	Lemede Fm.	indeterminable	Hastitidae	Hastitidae	Hastitidae sp. indet.	Hastitidae sp. indet.	9	Pliensbachian	Emaciatum	P4	P982	P982		37.42				4.45	3.87	0			-1.05	1.555	0.00798	0.042	0.19	83	limestone	94.0252	83.4	0.707068	69.9878	11.8353
P4	2018.10.570	2nd m2	no epirostrum	Peniche	Lemede Fm.	indeterminable	Hastitidae	Hastitidae	Hastitidae sp. indet.	Hastitidae sp. indet.	10	Pliensbachian	Emaciatum	P4	P982	P982		37.42				4.49	3.83	0			-1.05	1.555	0.00798	0.042	0.19	83	limestone	94.0252	83.4	0.707068	69.9878	11.8353
P4	2018.10.571	2nd m2	no epirostrum	Peniche	Lemede Fm.	indeterminable	Hastitidae	Hastitidae	Hastitidae sp. indet.	Hastitidae sp. indet.	11	Pliensbachian	Emaciatum	P4	P982	P982		35.72				5.04	5	0			-1.05	1.555	0.00798	0.042	0.19	83	limestone	94.0252	83.4	0.707068	69.9878	11.8353
P4	2018.10.572	2nd m2	no epirostrum	Peniche	Lemede Fm.	indeterminable	Hastitidae	Hastitidae	Hastitidae sp. indet.	Hastitidae sp. indet.	12	Pliensbachian	Emaciatum	P4	P982	P982								0			-1.05	1.555	0.00798	0.042	0.19	83	limestone	94.0252	83.4	0.707068	69.9878	11.8353
P4	2018.10.573	2nd m2	no epirostrum	Peniche	Lemede Fm.	neanic	Passaloteuthididae	Pseudohastites	P. longiformis	longiformis	13	Pliensbachian	Emaciatum	P4	P982	P982		34.75				5.21	5.21	0			-1.05	1.555	0.00798	0.042	0.19	83	limestone	94.0252	83.4	0.707068	69.9878	11.8353
P4	2018.10.574	2nd m2	epirostrum	Peniche	Lemede Fm.	adult	Passaloteuthididae	Pseudohastites	P. longiformis	longiformis	14	Pliensbachian	Emaciatum	P4	P982	P982	20.78	52.86	35.35	6.58	6.18	6.83	6.4	11.2859	11.2859		-1.05	1.555	0.00798	0.042	0.19	83	limestone	94.0252	83.4	0.707068	69.9878	11.8353
P4	2018.10.575	2nd m2	epirostrum	Peniche	Lemede Fm.	adult	Passaloteuthididae	Pseudohastites	P. longiformis	longiformis	15	Pliensbachian	Emaciatum	P4	P982	P982	26.51	52.86	38.38	5.8	6.02	5.88	5.82	11.0249	11.0249		-1.05	1.555	0.00798	0.042	0.19	83	limestone	94.0252	83.4	0.707068	69.9878	11.8353
P4	2018.10.576	2nd m2	no epirostrum	Peniche	Lemede Fm.	neanic	Passaloteuthididae	Pseudohastites	P. longiformis	longiformis	16	Pliensbachian	Emaciatum	P4	P982	P982		52.86				6.83	6.83	0			-1.05	1.555	0.00798	0.042	0.19	83	limestone	94.0252	83.4	0.707068	69.9878	11.8353
P4	2018.10.577	2nd m2	no epirostrum	Peniche	Lemede Fm.	adult	Passaloteuthididae	Pseudohastites	P. longiformis	longiformis	17	Pliensbachian	Emaciatum	P4	P982	P982		52.86				5.66	5.44	0			-1.05	1.555	0.00798	0.042	0.19	83	limestone	94.0252	83.4	0.707068	69.9878	11.8353
P4	2018.10.578	2nd m2	no epirostrum	Peniche	Lemede Fm.	neanic	Passaloteuthididae	Pseudohastites	P. longiformis	longiformis	18	Pliensbachian	Emaciatum	P4	P982	P982		37.06				5.23	5.09	0			-1.05	1.555	0.00798	0.042	0.19	83	limestone	94.0252	83.4	0.707068	69.9878	11.8353
P4	2018.10.579	2nd m2	no epirostrum	Peniche	Lemede Fm.	juvenile	Passaloteuthididae	Pseudohastites	P. longiformis	longiformis	19	Pliensbachian	Emaciatum	P4	P982	P982		23.31				3.99	3.98	0			-1.05	1.555	0.00798	0.042	0.19	83	limestone	94.0252	83.4	0.707068	69.9878	11.8353
P4	2018.10.580	2nd m2	no epirostrum	Peniche	Lemede Fm.	indeterminable	Hastitidae	Hastitidae	Hastitidae sp. indet.	Hastitidae sp. indet.	20	Pliensbachian	Emaciatum	P4	P982	P982		16.69				3.61	3.61	0			-1.05	1.555	0.00798	0.042	0.19	83	limestone	94.0252	83.4	0.707068	69.9878	11.8353
P4	2018.10.581	2nd m2	no epirostrum	Peniche	Lemede Fm.	juvenile	Passaloteuthididae	Pseudohastites	P. longiformis	longiformis	21	Pliensbachian	Emaciatum	P4	P982	P982		16.65				3.74	4.21	0			-1.05	1.555	0.00798	0.042	0.19	83	limestone	94.0252	83.4	0.707068	69.9878	11.8353
P4	2018.10.582	2nd m2	no epirostrum	Peniche	Lemede Fm.	juvenile	Passaloteuthididae	Pseudohastites	P. longiformis	longiformis	22	Pliensbachian	Emaciatum	P4	P982	P982		24.48	19.97	3.93	3.34			6.39989	6.39989		-1.05	1.555	0.00798	0.042	0.19	83	limestone	94.0252	83.4	0.707068	69.9878	11.8353
P4	2018.10.583	2nd m2	no epirostrum	Peniche	Lemede Fm.	indeterminable	Hastitidae	Hastitidae	Hastitidae sp. indet.	Hastitidae sp. indet.	23	Pliensbachian	Emaciatum	P4	P982	P982		36.72				5.66	5.66	0			-1.05	1.555	0.00798	0.042	0.19	83	limestone	94.0252	83.4	0.707068	69.9878	11.8353
P4	2018.10.584	2nd m2	no epirostrum	Peniche	Lemede Fm.	indeterminable	Hastitidae	Hastitidae	Hastitidae sp. indet.	Hastitidae sp. indet.	24	Pliensbachian	Emaciatum	P4	P982	P982		37.42		4.38	4.38			0			-1.05	1.555	0.00798	0.042	0.19	83	limestone	94.0252	83.4	0.707068	69.9878	11.8353
P4	2018.10.585	2nd m2	no epirostrum	Peniche	Lemede Fm.	neanic	Passaloteuthididae	Pseudohastites	P. longiformis	longiformis	25	Pliensbachian	Emaciatum	P4	P982	P982		37.42				4.34	4.07	0			-1.05	1.555	0.00798	0.042	0.19	83	limestone	94.0252	83.4	0.707068	69.9878	11.8353
P4	2018.10.586	2nd m2	no epirostrum	Peniche	Lemede Fm.	juvenile	Passaloteuthididae	Pseudohastites	P. longiformis	longiformis	26	Pliensbachian	Emaciatum	P4	P982	P982		32.71				5.42	5.42	0			-1.05	1.555	0.00798	0.042	0.19	83	limestone	94.0252	83.4	0.707068	69.9878	11.8353
P4	2018.10.587	2nd m2	no epirostrum	Peniche	Lemede Fm.	juvenile	Passaloteuthididae	Pseudohastites	P. longiformis	longiformis	27	Pliensbachian	Emaciatum	P4	P982	P982		35.58				5.51	5.51	0			-1.05	1.555	0.00798	0.042	0.19	83	limestone	94.0252	83.4	0.707068	69.9878	11.8353
P4	2018.10.588	2nd m2	no epirostrum	Peniche	Lemede Fm.	juvenile	Passaloteuthididae	Pseudohastites	P. longiformis	longiformis	28	Pliensbachian	Emaciatum	P4	P982	P982		32.05				4.66	4.66	0			-1.05	1.555	0.00798	0.042	0.19	83	limestone	94.0252	83.4	0.707068	69.9878	11.8353
P4	2018.10.589	2nd m2	no epirostrum	Peniche	Lemede Fm.	indeterminable	Hastitidae	Hastitidae	Hastitidae sp. indet.	Hastitidae sp. indet.	29	Pliensbachian	Emaciatum	P4	P982	P982		21.72						0			-1.05	1.555	0.00798	0.042	0.19	83	limestone	94.0252	83.4	0.707068	69.9878	11.8353
P4	2018.10.590	2nd m2	no epirostrum	Peniche	Lemede Fm.	indeterminable	Hastitidae	Hastitidae	Hastitidae sp. indet.	Hastitidae sp. indet.	30	Pliensbachian	Emaciatum	P4	P982	P982		20.41		4.14	4.14			0			-1.05	1.555	0.00798	0.042	0.19	83	limestone	94.0252	83.4	0.707068	69.9878	11.8353
P4	2018.10.591	2nd m2	no epirostrum	Peniche	Lemede Fm.	indeterminable	Hastitidae	Hastitidae	Hastitidae sp. indet.	Hastitidae sp. indet.	31	Pliensbachian	Emaciatum	P4	P982	P982		20.99				4.37	4.37	0			-1.05	1.555	0.00798	0.042	0.19	83	limestone	94.0252	83.4	0.707068	69.9878	11.8353
P4	2018.10.592	2nd m2	no epirostrum	Peniche	Lemede Fm.	juvenile	Passaloteuthididae	Pseudohastites	P. longiformis	longiformis	32	Pliensbachian	Emaciatum	P4	P982	P982		21.72				4.19	4.19	0			-1.05	1.555	0.00798	0.042	0.19	83	limestone	94.0252	83.4	0.707068	69.9878	11.8353
P4	2018.10.593	2nd m2	no epirostrum	Peniche	Lemede Fm.	indeterminable	Hastitidae	Hastitidae	Hastitidae sp. indet.	Hastitidae sp. indet.	33	Pliensbachian	Emaciatum	P4	P982	P982		21.72				4.15	4.15	0			-1.05	1.555	0.00798	0.042	0.19	83	limestone	94.0252	83.4	0.707068	69.9878	11.8353
P4	2018.10.594	2nd m2	no epirostrum	Peniche	Lemede Fm.	juvenile	Passaloteuthididae	Passaloteuthis	P. bisulcata	bisulcata	34	Pliensbachian	Emaciatum	P4	P982	P982		19.96				5.84	5.8	0			-1.05	1.555	0.00798	0.042	0.19	83	limestone	94.0252	83.4	0.707068	69.9878	11.8353
P4	2018.10.595	2nd m2	no epirostrum	Peniche	Lemede Fm.	juvenile	Passaloteuthididae	Parapassaloteuthis	Parap. sp. 1	Parapassaloteuthis sp. 1	35	Pliensbachian	Emaciatum	P4	P982	P982		39.95						0			-1.05	1.555	0.00798	0.042	0.19	83	limestone	94.0252	83.4	0.707068	69.9878	11.8353
P4	2018.10.596	2nd m2	no epirostrum	Peniche	Lemede Fm.	juvenile	Passaloteuthididae	Parapassaloteuthis	Parap. sp. 1	Parapassaloteuthis sp. 1	36	Pliensbachian	Emaciatum	P4	P982	P982		16.76						0			-1.05	1.555	0.00798	0.042	0.19	83	limestone	94.0252	83.4	0.707068	69.9878	11.8353
P4	2018.10.597	2nd m2	no epirostrum	Peniche	Lemede Fm.	juvenile	Passaloteuthididae	Pseudohastites	P. longiformis	longiformis	A1	Pliensbachian	Emaciatum	P4	P982	P982		40.69				6.98	6.98	0			-1.05	1.555	0.00798	0.042	0.19	83	limestone	94.0252	83.4	0.707068	69.9878	11.8353
P4	2018.10.598	2nd m2	no epirostrum	Peniche	Lemede Fm.	juvenile	Passaloteuthididae	Pseudohastites	P. longiformis	longiformis	A2	Pliensbachian	Emaciatum	P4	P982	P982		40.69				5.32	5.23	0			-1.05	1.555	0.00798	0.042	0.19	83	limestone	94.0252	83.4	0.707068	69.9878	11.8353
P4	2018.10.599	2nd m2	no epirostrum	Peniche	Lemede Fm.	juvenile	Passaloteuthididae	Pseudohastites	P. longiformis	longiformis	A3	Pliensbachian	Emaciatum	P4	P982	P982		40.69						0			-1.05	1.555	0.00798	0.042	0.19	83	limestone	94.0252	83.4	0.707068	69.9878	11.8353
P4	2018.10.600	2nd m2	no epirostrum	Peniche	Lemede Fm.	juvenile	Passaloteuthididae	Pseudohastites	P. longiformis	longiformis	A4	Pliensbachian	Emaciatum	P4	P982	P982		40.69		5.17	5.17	5.57	5.57	0			-1.05	1.555	0.00798	0.042	0.19	83	limestone	94.0252	83.4	0.707068	69.9878	11.8353
P4	2018.10.601	2nd m2	no epirostrum	Peniche	Lemede Fm.	juvenile	Passaloteuthididae	Pseudohastites	P. longiformis	longiformis	A5	Pliensbachian	Emaciatum	P4	P982	P982		40.69						0			-1.05	1.555	0.00798	0.042	0.19	83	limestone	94.0252	83.4	0.707068	69.9878	11.8353
P4	2018.10.602	2nd m2	no epirostrum	Peniche	Lemede Fm.	juvenile	Passaloteuthididae	Pseudohastites	P. longiformis	longiformis	A6	Pliensbachian	Emaciatum	P4	P982	P982		40.69						0			-1.05	1.555	0.00798	0.042	0.19	83	limestone	94.0252	83.4	0.707068	69.9878	11.8353
P4	2018.10.603	2nd m2	no epirostrum	Peniche	Lemede Fm.	juvenile	Passaloteuthididae	Pseudohastites	P. longiformis	longiformis	A7	Pliensbachian	Emaciatum	P4	P982	P982		40.69		4.69	4.63			0			-1.05	1.555	0.00798	0.042	0.19	83	limestone	94.0252	83.4	0.707068	69.9878	11.8353
P4	2018.10.604	2nd m2	no epirostrum	Peniche	Lemede Fm.	juvenile	Passaloteuthididae	Pseudohastites	P. longiformis	longiformis	A8	Pliensbachian	Emaciatum	P4	P982	P982		40.69						0			-1.05	1.555	0.00798	0.042	0.19	83	limestone	94.0252	83.4	0.707068	69.9878	11.8353
P4	2018.10.605	2nd m2	no epirostrum	Peniche	Lemede Fm.	juvenile	Passaloteuthididae	Pseudohastites	P. longiformis	longiformis	A9	Pliensbachian	Emaciatum	P4	P982	P982		40.69		5.49	5.49			0			-1.05	1.555	0.00798	0.042	0.19	83	limestone	94.0252	83.4	0.707068	69.9878	11.8353
P4	2018.10.606	2nd m2	no epirostrum	Peniche	Lemede Fm.	indeterminable	indeterminable	indeterminable	indeterminable	indeterminable	B1	Pliensbachian	Emaciatum	P4	P982	P982		30.92						0			-1.05	1.555	0.00798	0.042	0.19	83	limestone	94.0252	83.4	0.707068	69.9878	11.8353
P4	2018.10.607	2nd m2	no epirostrum	Peniche	Lemede Fm.	indeterminable	indeterminable	indeterminable	indeterminable	indeterminable	B2	Pliensbachian	Emaciatum	P4	P982	P982		30.92						0			-1.05	1.555	0.00798	0.042	0.19	83	limestone	94.0252	83.4	0.707068	69.9878	11.8353
P4	2018.10.608	2nd m2	no epirostrum	Peniche	Lemede Fm.	indeterminable	indeterminable	indeterminable	indeterminable	indeterminable	B3	Pliensbachian	Emaciatum	P4	P982	P982		30.92				3.8	3.8	0			-1.05	1.555	0.00798	0.042	0.19	83	limestone	94.0252	83.4	0.707068	69.9878	11.8353
P4	2018.10.609	2nd m2	no epirostrum	Peniche	Lemede Fm.	indeterminable	indeterminable	indeterminable	indeterminable	indeterminable	B4	Pliensbachian	Emaciatum	P4	P982	P982		30.92						0			-1.05	1.555	0.00798	0.042	0.19	83	limestone	94.0252	83.4	0.707068	69.9878	11.8353
P4	2018.10.610	2nd m2	no epirostrum	Peniche	Lemede Fm.	indeterminable	indeterminable	indeterminable	indeterminable	indeterminable	B5	Pliensbachian	Emaciatum	P4	P982	P982		30.92						0			-1.05	1.555	0.00798	0.042	0.19	83	limestone	94.0252	83.4	0.707068	69.9878	11.8353
P4	2018.10.611	2nd m2	no epirostrum	Peniche	Lemede Fm.	indeterminable	indeterminable	indeterminable	indeterminable	indeterminable	B6	Pliensbachian	Emaciatum	P4	P982	P982		30.92		4.05	3.54			0			-1.05	1.555	0.00798	0.042	0.19	83	limestone	94.0252	83.4	0.707068	69.9878	11.8353
P4	2018.10.612	2nd m2	no epirostrum	Peniche	Lemede Fm.	indeterminable	indeterminable	indeterminable	indeterminable	indeterminable	B7	Pliensbachian	Emaciatum	P4	P982	P982		30.92						0			-1.05	1.555	0.00798	0.042	0.19	83	limestone	94.0252	83.4	0.707068	69.9878	11.8353
P4	2018.10.613	2nd m2	no epirostrum	Peniche	Lemede Fm.	indeterminable	indeterminable	indeterminable	indeterminable	indeterminable	B8	Pliensbachian	Emaciatum	P4	P982	P982		30.92				3.94	3.74	0			-1.05	1.555	0.00798	0.042	0.19	83	limestone	94.0252	83.4	0.707068	69.9878	11.8353
P4	2018.10.614	2nd m2	no epirostrum	Peniche	Lemede Fm.	indeterminable	indeterminable	indeterminable	indeterminable	indeterminable	B9	Pliensbachian	Emaciatum	P4	P982	P982		30.92						0			-1.05	1.555	0.00798	0.042	0.19	83	limestone	94.0252	83.4	0.707068	69.9878	11.8353
P4	2018.10.615	2nd m2	no epirostrum	Peniche	Lemede Fm.	indeterminable	indeterminable	indeterminable	indeterminable	indeterminable	B10	Pliensbachian	Emaciatum	P4	P982	P982		30.92		4.47	4.47	4.55	4.55	0			-1.05	1.555	0.00798	0.042	0.19	83	limestone	94.0252	83.4	0.707068	69.9878	11.8353
P4	2018.10.616	2nd m2	no epirostrum	Peniche	Lemede Fm.	indeterminable	indeterminable	indeterminable	indeterminable	indeterminable	B11	Pliensbachian	Emaciatum	P4	P982	P982		30.92		4.76	4.72			0			-1.05	1.555	0.00798	0.042	0.19	83	limestone	94.0252	83.4	0.707068	69.9878	11.8353
P4	2018.10.617	2nd m2	no epirostrum	Peniche	Lemede Fm.	indeterminable	indeterminable	indeterminable	indeterminable	indeterminable	B12	Pliensbachian	Emaciatum	P4	P982	P982		30.92						0			-1.05	1.555	0.00798	0.042	0.19	83	limestone	94.0252	83.4	0.707068	69.9878	11.8353
P4	2018.10.618	2nd m2	no epirostrum	Peniche	Lemede Fm.	indeterminable	indeterminable	indeterminable	indeterminable	indeterminable	B13	Pliensbachian	Emaciatum	P4	P982	P982		30.92						0			-1.05	1.555	0.00798	0.042	0.19	83	limestone	94.0252	83.4	0.707068	69.9878	11.8353
P4	2018.10.619	2nd m2	no epirostrum	Peniche	Lemede Fm.	indeterminable	indeterminable	indeterminable	indeterminable	indeterminable	B14	Pliensbachian	Emaciatum	P4	P982	P982		30.92						0			-1.05	1.555	0.00798	0.042	0.19	83	limestone	94.0252	83.4	0.707068	69.9878	11.8353
P4	2018.10.620	2nd m2	no epirostrum	Peniche	Lemede Fm.	indeterminable	indeterminable	indeterminable	indeterminable	indeterminable	B15	Pliensbachian	Emaciatum	P4	P982	P982		30.92				4.24	3.8	0			-1.05	1.555	0.00798	0.042	0.19	83	limestone	94.0252	83.4	0.707068	69.9878	11.8353
P4	2018.10.621	2nd m2	no epirostrum	Peniche	Lemede Fm.	indeterminable	indeterminable	indeterminable	indeterminable	indeterminable	B16	Pliensbachian	Emaciatum	P4	P982	P982		30.92						0			-1.05	1.555	0.00798	0.042	0.19	83	limestone	94.0252	83.4	0.707068	69.9878	11.8353
P4	2018.10.622	2nd m2	no epirostrum	Peniche	Lemede Fm.	indeterminable	indeterminable	indeterminable	indeterminable	indeterminable	B17	Pliensbachian	Emaciatum	P4	P982	P982		30.92						0			-1.05	1.555	0.00798	0.042	0.19	83	limestone	94.0252	83.4	0.707068	69.9878	11.8353
P4	2018.10.623	2nd m2	no epirostrum	Peniche	Lemede Fm.	indeterminable	indeterminable	indeterminable	indeterminable	indeterminable	B18	Pliensbachian	Emaciatum	P4	P982	P982		30.92		3.6	3.6			0			-1.05	1.555	0.00798	0.042	0.19	83	limestone	94.0252	83.4	0.707068	69.9878	11.8353
P4	2018.10.624	2nd m2	no epirostrum	Peniche	Lemede Fm.	indeterminable	indeterminable	indeterminable	indeterminable	indeterminable	C1	Pliensbachian	Emaciatum	P4	P982	P982		49.22		10.56	10.56			0			-1.05	1.555	0.00798	0.042	0.19	83	limestone	94.0252	83.4	0.707068	69.9878	11.8353
P4	2018.10.625	2nd m2	no epirostrum	Peniche	Lemede Fm.	indeterminable	indeterminable	indeterminable	indeterminable	indeterminable	C2	Pliensbachian	Emaciatum	P4	P982	P982		49.22		11.9	11.93			0			-1.05	1.555	0.00798	0.042	0.19	83	limestone	94.0252	83.4	0.707068	69.9878	11.8353
P4	2018.10.626	2nd m2	no epirostrum	Peniche	Lemede Fm.	neanic	Passaloteuthididae	Pseudohastites	P. longiformis	longiformis	E1	Pliensbachian	Emaciatum	P4	P982	P982		63.1						0			-1.05	1.555	0.00798	0.042	0.19	83	limestone	94.0252	83.4	0.707068	69.9878	11.8353
P4	2018.10.627	2nd m2	no epirostrum	Peniche	Lemede Fm.	neanic	Passaloteuthididae	Pseudohastites	P. longiformis	longiformis	E2	Pliensbachian	Emaciatum	P4	P982	P982		63.1						0			-1.05	1.555	0.00798	0.042	0.19	83	limestone	94.0252	83.4	0.707068	69.9878	11.8353
P4	2018.10.628	2nd m2	no epirostrum	Peniche	Lemede Fm.	neanic	Passaloteuthididae	Pseudohastites	P. longiformis	longiformis	E3	Pliensbachian	Emaciatum	P4	P982	P982		63.1						0			-1.05	1.555	0.00798	0.042	0.19	83	limestone	94.0252	83.4	0.707068	69.9878	11.8353
P4	2018.10.629	2nd m2	no epirostrum	Peniche	Lemede Fm.	neanic	Passaloteuthididae	Pseudohastites	P. longiformis	longiformis	E4	Pliensbachian	Emaciatum	P4	P982	P982		63.1						0			-1.05	1.555	0.00798	0.042	0.19	83	limestone	94.0252	83.4	0.707068	69.9878	11.8353
P4	2018.10.630	2nd m2	no epirostrum	Peniche	Lemede Fm.	neanic	Passaloteuthididae	Pseudohastites	P. longiformis	longiformis	E5	Pliensbachian	Emaciatum	P4	P982	P982		63.1						0			-1.05	1.555	0.00798	0.042	0.19	83	limestone	94.0252	83.4	0.707068	69.9878	11.8353
P4	2018.10.631	2nd m2	no epirostrum	Peniche	Lemede Fm.	neanic	Passaloteuthididae	Pseudohastites	P. longiformis	longiformis	E6	Pliensbachian	Emaciatum	P4	P982	P982		63.1						0			-1.05	1.555	0.00798	0.042	0.19	83	limestone	94.0252	83.4	0.707068	69.9878	11.8353
P4	2018.10.632	2nd m2	no epirostrum	Peniche	Lemede Fm.	neanic	Passaloteuthididae	Pseudohastites	P. longiformis	longiformis	E7	Pliensbachian	Emaciatum	P4	P982	P982		63.1						0			-1.05	1.555	0.00798	0.042	0.19	83	limestone	94.0252	83.4	0.707068	69.9878	11.8353
P4	2018.10.633	2nd m2	no epirostrum	Peniche	Lemede Fm.	neanic	Passaloteuthididae	Pseudohastites	P. longiformis	longiformis	E8	Pliensbachian	Emaciatum	P4	P982	P982		63.1						0			-1.05	1.555	0.00798	0.042	0.19	83	limestone	94.0252	83.4	0.707068	69.9878	11.8353
P4	2018.10.634	2nd m2	no epirostrum	Peniche	Lemede Fm.	neanic	Passaloteuthididae	Pseudohastites	P. longiformis	longiformis	E9	Pliensbachian	Emaciatum	P4	P982	P982		63.1						0			-1.05	1.555	0.00798	0.042	0.19	83	limestone	94.0252	83.4	0.707068	69.9878	11.8353
P4	2018.10.635	2nd m2	no epirostrum	Peniche	Lemede Fm.	neanic	Passaloteuthididae	Pseudohastites	P. longiformis	longiformis	E10	Pliensbachian	Emaciatum	P4	P982	P982								0			-1.05	1.555	0.00798	0.042	0.19	83	limestone	94.0252	83.4	0.707068	69.9878	11.8353
P4	2018.10.636	ref coll	no epirostrum	Peniche	Lemede Fm.	neanic	Passaloteuthididae	Passaloteuthis	P. bisulcata	bisulcata	983_1	Pliensbachian	Emaciatum	P4	P982	P982						14.45	14.18	0			-1.05	1.555	0.00798	0.042	0.19	83	limestone	94.0252	83.4	0.707068	69.9878	11.8353
P4	2018.10.637	ref coll	no epirostrum	Peniche	Lemede Fm.	neanic	Passaloteuthididae	Passaloteuthis	P. bisulcata	bisulcata	983_2	Pliensbachian	Emaciatum	P4	P982	P982								0			-1.05	1.555	0.00798	0.042	0.19	83	limestone	94.0252	83.4	0.707068	69.9878	11.8353
P4	2018.10.638	ref coll	no epirostrum	Peniche	Lemede Fm.	neanic	Passaloteuthididae	Passaloteuthis	P. bisulcata	bisulcata	983_3	Pliensbachian	Emaciatum	P4	P982	P982		58.9	47.84	13.8	13.8	14.72	14.72	20.8857	20.8857		-1.05	1.555	0.00798	0.042	0.19	83	limestone	94.0252	83.4	0.707068	69.9878	11.8353
P4	2018.10.639	ref coll	no epirostrum	Peniche	Lemede Fm.	neanic	Passaloteuthididae	Pseudohastites	P. longiformis	longiformis	983_4	Pliensbachian	Emaciatum	P4	P982	P982								0			-1.05	1.555	0.00798	0.042	0.19	83	limestone	94.0252	83.4	0.707068	69.9878	11.8353
P4	2018.10.640	ref coll	no epirostrum	Peniche	Lemede Fm.	neanic	Passaloteuthididae	Pseudohastites	P. longiformis	longiformis	983_5	Pliensbachian	Emaciatum	P4	P982	P982								0			-1.05	1.555	0.00798	0.042	0.19	83	limestone	94.0252	83.4	0.707068	69.9878	11.8353
P4	2018.10.641	ref coll	no epirostrum	Peniche	Lemede Fm.	neanic	Passaloteuthididae	Pseudohastites	P. longiformis	longiformis	983_6	Pliensbachian	Emaciatum	P4	P982	P982								0			-1.05	1.555	0.00798	0.042	0.19	83	limestone	94.0252	83.4	0.707068	69.9878	11.8353
P4	2018.10.642	ref coll	no epirostrum	Peniche	Lemede Fm.	juvenile	Passaloteuthididae	Pseudohastites	P. longiformis	longiformis	983_7	Pliensbachian	Emaciatum	P4	P982	P982								0			-1.05	1.555	0.00798	0.042	0.19	83	limestone	94.0252	83.4	0.707068	69.9878	11.8353
P4	2018.10.643	ref coll	no epirostrum	Peniche	Lemede Fm.	neanic	Passaloteuthididae	Pseudohastites	P. longiformis	longiformis	983_8	Pliensbachian	Emaciatum	P4	P982	P982		40.71				6.39	6.12	0			-1.05	1.555	0.00798	0.042	0.19	83	limestone	94.0252	83.4	0.707068	69.9878	11.8353
P4	2018.10.644	ref coll	no epirostrum	Peniche	Lemede Fm.	neanic	Passaloteuthididae	Pseudohastites	P. longiformis	longiformis	983_9	Pliensbachian	Emaciatum	P4	P982	P982		44.4				5.85	5.72	0			-1.05	1.555	0.00798	0.042	0.19	83	limestone	94.0252	83.4	0.707068	69.9878	11.8353
P4	2018.10.645	ref coll	no epirostrum	Peniche	Lemede Fm.	juvenile	Passaloteuthididae	Pseudohastites	P. longiformis	longiformis	983_10	Pliensbachian	Emaciatum	P4	P982	P982		37.42				4.35	4.32	0			-1.05	1.555	0.00798	0.042	0.19	83	limestone	94.0252	83.4	0.707068	69.9878	11.8353
P4	2018.10.646	ref coll	no epirostrum	Peniche	Lemede Fm.	neanic	Passaloteuthididae	Pseudohastites	P. longiformis	longiformis	983_11	Pliensbachian	Emaciatum	P4	P982	P982		37.08	30.81	5.76	5.76			10.0735	10.0735		-1.05	1.555	0.00798	0.042	0.19	83	limestone	94.0252	83.4	0.707068	69.9878	11.8353
P4	2018.10.647	ref coll	no epirostrum	Peniche	Lemede Fm.	neanic	Passaloteuthididae	Pseudohastites	P. longiformis	longiformis	983_12	Pliensbachian	Emaciatum	P4	P982	P982		42.74				5.34	5.08	0			-1.05	1.555	0.00798	0.042	0.19	83	limestone	94.0252	83.4	0.707068	69.9878	11.8353
P4	2018.10.648	ref coll	no epirostrum	Peniche	Lemede Fm.	juvenile	Passaloteuthididae	Pseudohastites	P. longiformis	longiformis	983_13	Pliensbachian	Emaciatum	P4	P982	P982		28.12	24.15	5.02	5.02			8.47438	8.47438		-1.05	1.555	0.00798	0.042	0.19	83	limestone	94.0252	83.4	0.707068	69.9878	11.8353
P3	2018.10.649	ref coll	no epirostrum	Peniche	Lemede Fm.	adult	Passaloteuthididae	Passaloteuthis	P. bisulcata	bisulcata	1	Pliensbachian	Emaciatum	P3	P976	P976		105.43				17.54	20.01	0			-0.97	1.38	0.021	0.07	0.3	31.5	limestone	46.1714	0	NA	74.0997	10.6353
P3	2018.10.650	ref coll	no epirostrum	Peniche	Lemede Fm.	neanic	Passaloteuthididae	Passaloteuthis	P. bisulcata	bisulcata	2	Pliensbachian	Emaciatum	P3	P976	P976								0			-0.97	1.38	0.021	0.07	0.3	31.5	limestone	46.1714	0	NA	74.0997	10.6353
P3	2018.10.651	ref coll	no epirostrum	Peniche	Lemede Fm.	neanic	Passaloteuthididae	Passaloteuthis	P. bisulcata	bisulcata	3	Pliensbachian	Emaciatum	P3	P976	P976		77.76				15.44	14.7	0			-0.97	1.38	0.021	0.07	0.3	31.5	limestone	46.1714	0	NA	74.0997	10.6353
P3	2018.10.652	ref coll	no epirostrum	Peniche	Lemede Fm.	juvenile	Passaloteuthididae	Passaloteuthis	P. bisulcata	bisulcata	4	Pliensbachian	Emaciatum	P3	P976	P976			42.9	12.21	12.21			18.5622	18.5622		-0.97	1.38	0.021	0.07	0.3	31.5	limestone	46.1714	0	NA	74.0997	10.6353
P3	2018.10.653	ref coll	no epirostrum	Peniche	Lemede Fm.	indeterminable	Hastitidae	Hastitidae	Hastitidae sp. indet.	Hastitidae sp. indet.	5	Pliensbachian	Emaciatum	P3	P976	P976								0			-0.97	1.38	0.021	0.07	0.3	31.5	limestone	46.1714	0	NA	74.0997	10.6353
P3	2018.10.654	ref coll	no epirostrum	Peniche	Lemede Fm.	indeterminable	Hastitidae	Hastitidae	Hastitidae sp. indet.	Hastitidae sp. indet.	6	Pliensbachian	Emaciatum	P3	P976	P976		22.05				4.57	4.19	0			-0.97	1.38	0.021	0.07	0.3	31.5	limestone	46.1714	0	NA	74.0997	10.6353
P3	2018.10.655	ref coll	no epirostrum	Peniche	Lemede Fm.	indeterminable	Hastitidae	Hastitidae	Hastitidae sp. indet.	Hastitidae sp. indet.	7	Pliensbachian	Emaciatum	P3	P976	P976		18.34				4.12	3.68	0			-0.97	1.38	0.021	0.07	0.3	31.5	limestone	46.1714	0	NA	74.0997	10.6353
P3	2018.10.656	ref coll	no epirostrum	Peniche	Lemede Fm.	neanic	Passaloteuthididae	Passaloteuthis	P. bisulcata	bisulcata	8	Pliensbachian	Emaciatum	P3	P976	P976								0			-0.97	1.38	0.021	0.07	0.3	31.5	limestone	46.1714	0	NA	74.0997	10.6353
P3	2018.10.657	ref coll	no epirostrum	Peniche	Lemede Fm.	neanic	Passaloteuthididae	Pseudohastites	P. longiformis	longiformis	9	Pliensbachian	Emaciatum	P3	P976	P976		32.91	24.22	6.31	6.11	6.39	6.35	9.77421	9.77421	579.36	-0.97	1.38	0.021	0.07	0.3	31.5	limestone	46.1714	0	NA	74.0997	10.6353
P3	2018.10.658	ref coll	no epirostrum	Peniche	Lemede Fm.	adult	indeterminable	indeterminable	indeterminable	indeterminable	10	Pliensbachian	Emaciatum	P3	P976	P976		49.27				9.1	8.87	0			-0.97	1.38	0.021	0.07	0.3	31.5	limestone	46.1714	0	NA	74.0997	10.6353
P3	2018.10.659	ref coll	no epirostrum	Peniche	Lemede Fm.	neanic	Passaloteuthididae	Pseudohastites	P. longiformis	longiformis	11	Pliensbachian	Emaciatum	P3	P976	P976		38.02	22.89	6.16	6.34	6.5	6.59	9.63323	9.63323	515.25	-0.97	1.38	0.021	0.07	0.3	31.5	limestone	46.1714	0	NA	74.0997	10.6353
P3	2018.10.660	ref coll	no epirostrum	Peniche	Lemede Fm.	juvenile	Passaloteuthididae	Parapassaloteuthis	Parap. sp. 1	Parapassaloteuthis sp. 1	12	Pliensbachian	Emaciatum	P3	P976	P976		28.11	15.11	6.65	6.28	7.96	6.95	8.57726	8.57726	309.19	-0.97	1.38	0.021	0.07	0.3	31.5	limestone	46.1714	0	NA	74.0997	10.6353
P3	2018.10.661	ref coll	no epirostrum	Peniche	Lemede Fm.	juvenile	Passaloteuthididae	Passaloteuthis	P. bisulcata	bisulcata	13	Pliensbachian	Emaciatum	P3	P976	P976			13.17	6.54	6.51	7.52	7.13	8.24609	8.24609	315.4	-0.97	1.38	0.021	0.07	0.3	31.5	limestone	46.1714	0	NA	74.0997	10.6353
P3	2018.10.662	ref coll	no epirostrum	Peniche	Lemede Fm.	adult	Passaloteuthididae	Parapassaloteuthis	Parap. sp. 1	Parapassaloteuthis sp. 1	14	Pliensbachian	Emaciatum	P3	P976	P976		40.03	27.67	8.84	8.29	8.84	8.26	12.6572	12.6572	1096.7	-0.97	1.38	0.021	0.07	0.3	31.5	limestone	46.1714	0	NA	74.0997	10.6353
P3	2018.10.663	ref coll	epirostrum	Peniche	Lemede Fm.	adult	Passaloteuthididae	Pseudohastites	P. longiformis	longiformis	15	Pliensbachian	Emaciatum	P3	P976	P976	57.06	44.44	26.01	7.13	7.13	6.97	6.9	13.1215	13.1215		-0.97	1.38	0.021	0.07	0.3	31.5	limestone	46.1714	0	NA	74.0997	10.6353
P3	2018.10.664	ref coll	epirostrum	Peniche	Lemede Fm.	adult	Passaloteuthididae	Pseudohastites	P. longiformis	longiformis	16	Pliensbachian	Emaciatum	P3	P976	P976	54.03	45.04	32.16	6.86	6.94			12.8952	12.8952		-0.97	1.38	0.021	0.07	0.3	31.5	limestone	46.1714	0	NA	74.0997	10.6353
P3	2018.10.665	ref coll	epirostrum	Peniche	Lemede Fm.	adult	Passaloteuthididae	Pseudohastites	P. longiformis	longiformis	17	Pliensbachian	Emaciatum	P3	P976	P976	54.03	40.12	20.63	6.51	6.38	6.45	6.2	11.8555	11.8555		-0.97	1.38	0.021	0.07	0.3	31.5	limestone	46.1714	0	NA	74.0997	10.6353
P3	2018.10.666	ref coll	no epirostrum	Peniche	Lemede Fm.	neanic	Passaloteuthididae	Pseudohastites	P. longiformis	longiformis	18	Pliensbachian	Emaciatum	P3	P976	P976		39.77				5.09	5.08	0			-0.97	1.38	0.021	0.07	0.3	31.5	limestone	46.1714	0	NA	74.0997	10.6353
P3	2018.10.667	ref coll	no epirostrum	Peniche	Lemede Fm.	neanic	Passaloteuthididae	Pseudohastites	P. longiformis	longiformis	19	Pliensbachian	Emaciatum	P3	P976	P976		40.25				5.29	5.43	0			-0.97	1.38	0.021	0.07	0.3	31.5	limestone	46.1714	0	NA	74.0997	10.6353
P3	2018.10.668	ref coll	no epirostrum	Peniche	Lemede Fm.	juvenile	Passaloteuthididae	Pseudohastites	P. longiformis	longiformis	20	Pliensbachian	Emaciatum	P3	P976	P976		19.91				3.82	4.08	0			-0.97	1.38	0.021	0.07	0.3	31.5	limestone	46.1714	0	NA	74.0997	10.6353
P3	2018.10.669	ref coll	no epirostrum	Peniche	Lemede Fm.	indeterminable	Hastitidae	Hastitidae	Hastitidae sp. indet.	Hastitidae sp. indet.	21	Pliensbachian	Emaciatum	P3	P976	P976		28.16				4.76	4.85	0			-0.97	1.38	0.021	0.07	0.3	31.5	limestone	46.1714	0	NA	74.0997	10.6353
P3	2018.10.670	ref coll	no epirostrum	Peniche	Lemede Fm.	neanic	Passaloteuthididae	Pseudohastites	P. longiformis	longiformis	22	Pliensbachian	Emaciatum	P3	P976	P976		29.46				4.73	4.6	0			-0.97	1.38	0.021	0.07	0.3	31.5	limestone	46.1714	0	NA	74.0997	10.6353
P3	2018.10.671	ref coll	no epirostrum	Peniche	Lemede Fm.	juvenile	Passaloteuthididae	Pseudohastites	P. longiformis	longiformis	23	Pliensbachian	Emaciatum	P3	P976	P976								0			-0.97	1.38	0.021	0.07	0.3	31.5	limestone	46.1714	0	NA	74.0997	10.6353
P3	2018.10.672	ref coll	no epirostrum	Peniche	Lemede Fm.	indeterminable	Hastitidae	Hastitidae	Hastitidae sp. indet.	Hastitidae sp. indet.	24	Pliensbachian	Emaciatum	P3	P976	P976								0			-0.97	1.38	0.021	0.07	0.3	31.5	limestone	46.1714	0	NA	74.0997	10.6353
P3	2018.10.673	ref coll	no epirostrum	Peniche	Lemede Fm.	neanic	Passaloteuthididae	Pseudohastites	P. longiformis	longiformis	25	Pliensbachian	Emaciatum	P3	P976	P976		26.52				5.46	4.75	0			-0.97	1.38	0.021	0.07	0.3	31.5	limestone	46.1714	0	NA	74.0997	10.6353
P3	2018.10.674	ref coll	no epirostrum	Peniche	Lemede Fm.	juvenile	Passaloteuthididae	Pseudohastites	P. longiformis	longiformis	26	Pliensbachian	Emaciatum	P3	P976	P976		23.89				4.94	4.91	0			-0.97	1.38	0.021	0.07	0.3	31.5	limestone	46.1714	0	NA	74.0997	10.6353
P3	2018.10.675	ref coll	no epirostrum	Peniche	Lemede Fm.	neanic	Passaloteuthididae	Pseudohastites	P. longiformis	longiformis	27	Pliensbachian	Emaciatum	P3	P976	P976								0			-0.97	1.38	0.021	0.07	0.3	31.5	limestone	46.1714	0	NA	74.0997	10.6353
P3	2018.10.676	ref coll	no epirostrum	Peniche	Lemede Fm.	neanic	Passaloteuthididae	Pseudohastites	P. longiformis	longiformis	28	Pliensbachian	Emaciatum	P3	P976	P976		31.02				4.89	4.89	0			-0.97	1.38	0.021	0.07	0.3	31.5	limestone	46.1714	0	NA	74.0997	10.6353
P3	2018.10.677	ref coll	no epirostrum	Peniche	Lemede Fm.	juvenile	Passaloteuthididae	Pseudohastites	P. longiformis	longiformis	29	Pliensbachian	Emaciatum	P3	P976	P976		29.35				5.5	5.03	0			-0.97	1.38	0.021	0.07	0.3	31.5	limestone	46.1714	0	NA	74.0997	10.6353
P3	2018.10.678	ref coll	no epirostrum	Peniche	Lemede Fm.	juvenile	Passaloteuthididae	Pseudohastites	P. longiformis	longiformis	30	Pliensbachian	Emaciatum	P3	P976	P976						5.34	5.21	0			-0.97	1.38	0.021	0.07	0.3	31.5	limestone	46.1714	0	NA	74.0997	10.6353
P3	2018.10.679	ref coll	no epirostrum	Peniche	Lemede Fm.	juvenile	Passaloteuthididae	Pseudohastites	P. longiformis	longiformis	31	Pliensbachian	Emaciatum	P3	P976	P976						4.99	4.51	0			-0.97	1.38	0.021	0.07	0.3	31.5	limestone	46.1714	0	NA	74.0997	10.6353
P3	2018.10.680	ref coll	no epirostrum	Peniche	Lemede Fm.	juvenile	Passaloteuthididae	Pseudohastites	P. longiformis	longiformis	32	Pliensbachian	Emaciatum	P3	P976	P976		23.79				4.28	3.78	0			-0.97	1.38	0.021	0.07	0.3	31.5	limestone	46.1714	0	NA	74.0997	10.6353
P3	2018.10.681	ref coll	no epirostrum	Peniche	Lemede Fm.	juvenile	Passaloteuthididae	Pseudohastites	P. longiformis	longiformis	33	Pliensbachian	Emaciatum	P3	P976	P976		25.73				5.59	4.89	0			-0.97	1.38	0.021	0.07	0.3	31.5	limestone	46.1714	0	NA	74.0997	10.6353
P3	2018.10.682	ref coll	no epirostrum	Peniche	Lemede Fm.	juvenile	Passaloteuthididae	Pseudohastites	P. longiformis	longiformis	34	Pliensbachian	Emaciatum	P3	P976	P976		25.88				4.12	3.76	0			-0.97	1.38	0.021	0.07	0.3	31.5	limestone	46.1714	0	NA	74.0997	10.6353
P3	2018.10.683	ref coll	no epirostrum	Peniche	Lemede Fm.	juvenile	Passaloteuthididae	Pseudohastites	P. longiformis	longiformis	35	Pliensbachian	Emaciatum	P3	P976	P976								0			-0.97	1.38	0.021	0.07	0.3	31.5	limestone	46.1714	0	NA	74.0997	10.6353
P3	2018.10.684	ref coll	no epirostrum	Peniche	Lemede Fm.	juvenile	Passaloteuthididae	Pseudohastites	P. longiformis	longiformis	36	Pliensbachian	Emaciatum	P3	P976	P976		25.83				4.62	3.95	0			-0.97	1.38	0.021	0.07	0.3	31.5	limestone	46.1714	0	NA	74.0997	10.6353
P3	2018.10.685	2nd m2	no epirostrum	Peniche	Lemede Fm.	juvenile	Passaloteuthididae	Pseudohastites	P. longiformis	longiformis	37	Pliensbachian	Emaciatum	P3	P976	P976		27.74	20.87	3.93	4.55	4.17	3.96	7.19961	7.19961		-0.97	1.38	0.021	0.07	0.3	31.5	limestone	46.1714	0	NA	74.0997	10.6353
P3	2018.10.686	2nd m2	no epirostrum	Peniche	Lemede Fm.	juvenile	Passaloteuthididae	Pseudohastites	P. longiformis	longiformis	38	Pliensbachian	Emaciatum	P3	P976	P976		23.09				3.48	3.78	0			-0.97	1.38	0.021	0.07	0.3	31.5	limestone	46.1714	0	NA	74.0997	10.6353
P3	2018.10.687	2nd m2	no epirostrum	Peniche	Lemede Fm.	juvenile	Passaloteuthididae	Pseudohastites	P. longiformis	longiformis	39	Pliensbachian	Emaciatum	P3	P976	P976		32.5				4.44	4.2	0			-0.97	1.38	0.021	0.07	0.3	31.5	limestone	46.1714	0	NA	74.0997	10.6353
P3	2018.10.688	2nd m2	no epirostrum	Peniche	Lemede Fm.	neanic	Passaloteuthididae	Pseudohastites	P. longiformis	longiformis	40	Pliensbachian	Emaciatum	P3	P976	P976		36.6						0			-0.97	1.38	0.021	0.07	0.3	31.5	limestone	46.1714	0	NA	74.0997	10.6353
P3	2018.10.689	2nd m2	no epirostrum	Peniche	Lemede Fm.	juvenile	Passaloteuthididae	Pseudohastites	P. longiformis	longiformis	41	Pliensbachian	Emaciatum	P3	P976	P976		26.54				5.12	4.89	0			-0.97	1.38	0.021	0.07	0.3	31.5	limestone	46.1714	0	NA	74.0997	10.6353
P3	2018.10.690	2nd m2	no epirostrum	Peniche	Lemede Fm.	juvenile	Passaloteuthididae	Pseudohastites	P. longiformis	longiformis	42	Pliensbachian	Emaciatum	P3	P976	P976		27.78						0			-0.97	1.38	0.021	0.07	0.3	31.5	limestone	46.1714	0	NA	74.0997	10.6353
P3	2018.10.691	2nd m2	no epirostrum	Peniche	Lemede Fm.	juvenile	Passaloteuthididae	Pseudohastites	P. longiformis	longiformis	43	Pliensbachian	Emaciatum	P3	P976	P976		14.88				4.11	3.98	0			-0.97	1.38	0.021	0.07	0.3	31.5	limestone	46.1714	0	NA	74.0997	10.6353
P3	2018.10.692	2nd m2	no epirostrum	Peniche	Lemede Fm.	juvenile	Passaloteuthididae	Pseudohastites	P. longiformis	longiformis	44	Pliensbachian	Emaciatum	P3	P976	P976		18.22				3.52	3.95	0			-0.97	1.38	0.021	0.07	0.3	31.5	limestone	46.1714	0	NA	74.0997	10.6353
P3	2018.10.693	2nd m2	no epirostrum	Peniche	Lemede Fm.	juvenile	Passaloteuthididae	Pseudohastites	P. longiformis	longiformis	45	Pliensbachian	Emaciatum	P3	P976	P976		18.45				5.13	5.13	0			-0.97	1.38	0.021	0.07	0.3	31.5	limestone	46.1714	0	NA	74.0997	10.6353
P3	2018.10.694	2nd m2	no epirostrum	Peniche	Lemede Fm.	indeterminable	Hastitidae	Hastitidae	Hastitidae sp. indet.	Hastitidae sp. indet.	46	Pliensbachian	Emaciatum	P3	P976	P976		18.68	3.81	4		3.89	3.96	0			-0.97	1.38	0.021	0.07	0.3	31.5	limestone	46.1714	0	NA	74.0997	10.6353
P3	2018.10.695	2nd m2	no epirostrum	Peniche	Lemede Fm.	juvenile	indeterminable	indeterminable	indeterminable	indeterminable	47	Pliensbachian	Emaciatum	P3	P976	P976		20.87				4	4.13	0			-0.97	1.38	0.021	0.07	0.3	31.5	limestone	46.1714	0	NA	74.0997	10.6353
P3	2018.10.696	2nd m2	no epirostrum	Peniche	Lemede Fm.	juvenile	indeterminable	indeterminable	indeterminable	indeterminable	48	Pliensbachian	Emaciatum	P3	P976	P976		11.75				3.33	3.33	0			-0.97	1.38	0.021	0.07	0.3	31.5	limestone	46.1714	0	NA	74.0997	10.6353
P3	2018.10.697	2nd m2	no epirostrum	Peniche	Lemede Fm.	neanic	Passaloteuthididae	Passaloteuthis	P. bisulcata	bisulcata	49	Pliensbachian	Emaciatum	P3	P976	P976		59.65				18.25	17.04	0			-0.97	1.38	0.021	0.07	0.3	31.5	limestone	46.1714	0	NA	74.0997	10.6353
P3	2018.10.698	2nd m2	no epirostrum	Peniche	Lemede Fm.	neanic	Passaloteuthididae	Passaloteuthis	P. bisulcata	bisulcata	50	Pliensbachian	Emaciatum	P3	P976	P976		62.43				13.95	13.09	0			-0.97	1.38	0.021	0.07	0.3	31.5	limestone	46.1714	0	NA	74.0997	10.6353
P3	2018.10.699	ref coll	epirostrum	Peniche	Lemede Fm.	adult		Bairstowius	Bairstowius sp. A	Bairstowius sp. A	1	Pliensbachain	Emaciatum	P3	P961	P961			44.66	5.22	4.98	5.22	4.95	10.5101	10.5101	843.07	-1.01	1.63	0.00792	0.072	0.11	46.5	limestone	96.7251	96.7251	0.707115	53.6927	11.4118
P3	2018.10.700	ref coll	no epirostrum	Peniche	Lemede Fm.	neanic		Bairstowius	Bairstowius sp. A	Bairstowius sp. A	2	Pliensbachain	Emaciatum	P3	P961	P961		37.88	28.9	3.93	3.9	3.94	3.84	7.62287	7.62287	332.99	-1.01	1.63	0.00792	0.072	0.11	46.5	limestone	96.7251	96.7251	0.707115	53.6927	11.4118
P3	2018.10.701	ref coll	no epirostrum	Peniche	Lemede Fm.	juvenile		Bairstowius	Bairstowius sp. A	Bairstowius sp. A	3	Pliensbachain	Emaciatum	P3	P961	P961		24.47	17.2	3.33	3.19	3.18	3.22	5.67442	5.67442	149.62	-1.01	1.63	0.00792	0.072	0.11	46.5	limestone	96.7251	96.7251	0.707115	53.6927	11.4118
P3	2018.10.702	ref coll	no epirostrum	Peniche	Lemede Fm.	juvenile		Bairstowius	Bairstowius sp. A	Bairstowius sp. A	4	Pliensbachain	Emaciatum	P3	P961	P961		26.85	23.1	4.09	3.89	4.16	3.89	7.163	7.163	234.17	-1.01	1.63	0.00792	0.072	0.11	46.5	limestone	96.7251	96.7251	0.707115	53.6927	11.4118
P3	2018.10.703	ref coll	no epirostrum	Peniche	Lemede Fm.	juvenile		Bairstowius	Bairstowius sp. A	Bairstowius sp. A	5	Pliensbachain	Emaciatum	P3	P961	P961		33.81	25.03	3.95	3.61	4.14	3.5	7.09341	7.09341	292.91	-1.01	1.63	0.00792	0.072	0.11	46.5	limestone	96.7251	96.7251	0.707115	53.6927	11.4118
P3	2018.10.704	ref coll	no epirostrum	Peniche	Lemede Fm.	neanic		Bairstowius	Bairstowius sp. A	Bairstowius sp. A	6	Pliensbachain	Emaciatum	P3	P961	P961			20.05	4.68	3.93	4.75	4.16	7.17107	7.17107	248.18	-1.01	1.63	0.00792	0.072	0.11	46.5	limestone	96.7251	96.7251	0.707115	53.6927	11.4118
P3	2018.10.705	ref coll	no epirostrum	Peniche	Lemede Fm.	juvenile		Bairstowius	Bairstowius sp. A	Bairstowius sp. A	7	Pliensbachain	Emaciatum	P3	P961	P961		24.13	22.25	3.68	3.18	3.71	3.3	6.3856	6.3856	198.63	-1.01	1.63	0.00792	0.072	0.11	46.5	limestone	96.7251	96.7251	0.707115	53.6927	11.4118
P3	2018.10.706	ref coll	no epirostrum	Peniche	Lemede Fm.	juvenile		Bairstowius	Bairstowius sp. A	Bairstowius sp. A	8	Pliensbachain	Emaciatum	P3	P961	P961		32.69				3.35	3	0			-1.01	1.63	0.00792	0.072	0.11	46.5	limestone	96.7251	96.7251	0.707115	53.6927	11.4118
P3	2018.10.707	ref coll	no epirostrum	Peniche	Lemede Fm.	juvenile	Passaloteuthididae	Passaloteuthis	Passaloteuthis sp. juv	Passaloteuthis sp. juv	9	Pliensbachain	Emaciatum	P3	P961	P961		34.72	17.94	6.71	6.7	7.25	7.15	9.30836	9.30836	401.81	-1.01	1.63	0.00792	0.072	0.11	46.5	limestone	96.7251	96.7251	0.707115	53.6927	11.4118
P3	2018.10.708	ref coll	no epirostrum	Peniche	Lemede Fm.	juvenile	Passaloteuthididae	Passaloteuthis	Passaloteuthis sp. juv	Passaloteuthis sp. juv	10	Pliensbachain	Emaciatum	P3	P961	P961			17.77	5.81	5.75	6.4	5.9	8.40447	8.40447	395.47	-1.01	1.63	0.00792	0.072	0.11	46.5	limestone	96.7251	96.7251	0.707115	53.6927	11.4118
P3	2018.10.709	ref coll	no epirostrum	Peniche	Lemede Fm.	juvenile	Passaloteuthididae	Passaloteuthis	Passaloteuthis sp. juv	Passaloteuthis sp. juv	11	Pliensbachain	Emaciatum	P3	P961	P961		38.48	23.69	6.94	6.32	7.14	6.99	10.1285	10.1285	620.67	-1.01	1.63	0.00792	0.072	0.11	46.5	limestone	96.7251	96.7251	0.707115	53.6927	11.4118
P3	2018.10.710	ref coll	no epirostrum	Peniche	Lemede Fm.	neanic	Passaloteuthididae	Passaloteuthis	P. milleri	milleri	12	Pliensbachain	Emaciatum	P3	P961	P961		43.16	24.42	7.39	8.07	8.63	8.36	11.335	11.335	722.81	-1.01	1.63	0.00792	0.072	0.11	46.5	limestone	96.7251	96.7251	0.707115	53.6927	11.4118
P3	2018.10.711	ref coll	no epirostrum	Peniche	Lemede Fm.	juvenile	Passaloteuthididae	Passaloteuthis	Passaloteuthis sp. juv	Passaloteuthis sp. juv	13	Pliensbachain	Emaciatum	P3	P961	P961		31.57	15.74	5.71	5.63	6.46	5.95	7.96862	7.96862	292.41	-1.01	1.63	0.00792	0.072	0.11	46.5	limestone	96.7251	96.7251	0.707115	53.6927	11.4118
P3	2018.10.712	ref coll	no epirostrum	Peniche	Lemede Fm.	adult	Passaloteuthididae	Parapassaloteuthis	Parap. sp. 1	Parapassaloteuthis sp. 1	14	Pliensbachain	Emaciatum	P3	P961	P961								0			-1.01	1.63	0.00792	0.072	0.11	46.5	limestone	96.7251	96.7251	0.707115	53.6927	11.4118
P3	2018.10.713	ref coll	no epirostrum	Peniche	Lemede Fm.	neanic	Passaloteuthididae	Passaloteuthis	P. bisulcata	bisulcata	15	Pliensbachain	Emaciatum	P3	P961	P961		38.52				9	9	0			-1.01	1.63	0.00792	0.072	0.11	46.5	limestone	96.7251	96.7251	0.707115	53.6927	11.4118
P3	2018.10.714	ref coll	no epirostrum	Peniche	Lemede Fm.	neanic	Passaloteuthididae	Passaloteuthis	P. bisulcata	bisulcata	16	Pliensbachain	Emaciatum	P3	P961	P961			37.29	11.19	10.62			16.4254	16.4254	2161.79	-1.01	1.63	0.00792	0.072	0.11	46.5	limestone	96.7251	96.7251	0.707115	53.6927	11.4118
P3	2018.10.715	ref coll	no epirostrum	Peniche	Lemede Fm.	neanic	Passaloteuthididae	Passaloteuthis	P. bisulcata	bisulcata	17	Pliensbachain	Emaciatum	P3	P961	P961			40	15.75	15.08			21.1794	21.1794		-1.01	1.63	0.00792	0.072	0.11	46.5	limestone	96.7251	96.7251	0.707115	53.6927	11.4118
P3	2018.10.716	ref coll	no epirostrum	Peniche	Lemede Fm.	neanic	Passaloteuthididae	Passaloteuthis	P. bisulcata	bisulcata	18	Pliensbachain	Emaciatum	P3	P961	P961								0			-1.01	1.63	0.00792	0.072	0.11	46.5	limestone	96.7251	96.7251	0.707115	53.6927	11.4118
P3	2018.10.717	ref coll	no epirostrum	Peniche	Lemede Fm.	neanic	Passaloteuthididae	Passaloteuthis	P. bisulcata	bisulcata	19	Pliensbachain	Emaciatum	P3	P961	P961			47.7	12.47	12.28			19.4027	19.4027	3090.48	-1.01	1.63	0.00792	0.072	0.11	46.5	limestone	96.7251	96.7251	0.707115	53.6927	11.4118
P3	2018.10.718	ref coll	no epirostrum	Peniche	Lemede Fm.	neanic	Passaloteuthididae	Passaloteuthis	P. bisulcata	bisulcata	20	Pliensbachain	Emaciatum	P3	P961	P961			36.32	11.23	11.61			16.7927	16.7927	2912.07	-1.01	1.63	0.00792	0.072	0.11	46.5	limestone	96.7251	96.7251	0.707115	53.6927	11.4118
P3	2018.10.719	ref coll	no epirostrum	Peniche	Lemede Fm.	neanic	Passaloteuthididae	Passaloteuthis	P. bisulcata	bisulcata	21	Pliensbachain	Emaciatum	P3	P961	P961		58.38	27.42	9.73	9.96	10.4	10.87	13.851	13.851	1732.4	-1.01	1.63	0.00792	0.072	0.11	46.5	limestone	96.7251	96.7251	0.707115	53.6927	11.4118
P3	2018.10.720	ref coll	no epirostrum	Peniche	Lemede Fm.	neanic	Passaloteuthididae	Passaloteuthis	P. bisulcata	bisulcata	22	Pliensbachain	Emaciatum	P3	P961	P961		54.9				10.18	10.18	0			-1.01	1.63	0.00792	0.072	0.11	46.5	limestone	96.7251	96.7251	0.707115	53.6927	11.4118
P3	2018.10.721	ref coll	no epirostrum	Peniche	Lemede Fm.	neanic		Bairstowius	Bairstowius sp. A	Bairstowius sp. A	23	Pliensbachain	Emaciatum	P3	P961	P961		44.32	32.29	4.89	4.36	5.89	4.92	8.82987	8.82987	587.5	-1.01	1.63	0.00792	0.072	0.11	46.5	limestone	96.7251	96.7251	0.707115	53.6927	11.4118
P3	2018.10.722	ref coll	no epirostrum	Peniche	Lemede Fm.	neanic		Bairstowius	Bairstowius sp. A	Bairstowius sp. A	24	Pliensbachain	Emaciatum	P3	P961	P961		45.89	35.81	3.57	3.34	3.7	3.59	7.5302	7.5302	429.23	-1.01	1.63	0.00792	0.072	0.11	46.5	limestone	96.7251	96.7251	0.707115	53.6927	11.4118
P3	2018.10.723	ref coll	no epirostrum	Peniche	Lemede Fm.	juvenile	Passaloteuthididae	Passaloteuthis	P. bisulcata	bisulcata	25	Pliensbachain	Emaciatum	P3	P961	P961		29.91	18.19	5.16	4.87	5.31	5.09	7.70319	7.70319	278.91	-1.01	1.63	0.00792	0.072	0.11	46.5	limestone	96.7251	96.7251	0.707115	53.6927	11.4118
P3	2018.10.724	ref coll	no epirostrum	Peniche	Lemede Fm.	neanic		Bairstowius	Bairstowius sp. A	Bairstowius sp. A	26	Pliensbachain	Emaciatum	P3	P961	P961		34.95	25.07	5.02	4.39	4.99	4.4	8.20555	8.20555	437.28	-1.01	1.63	0.00792	0.072	0.11	46.5	limestone	96.7251	96.7251	0.707115	53.6927	11.4118
P3	2018.10.725	ref coll	no epirostrum	Peniche	Lemede Fm.	adult		Bairstowius	Bairstowius sp. A	Bairstowius sp. A	27	Pliensbachain	Emaciatum	P3	P961	P961		44.42	32.85	4.93	4.59	5.12	4.62	9.05868	9.05868	576.73	-1.01	1.63	0.00792	0.072	0.11	46.5	limestone	96.7251	96.7251	0.707115	53.6927	11.4118
P3	2018.10.726	ref coll	no epirostrum	Peniche	Lemede Fm.	neanic		Bairstowius	Bairstowius sp. A	Bairstowius sp. A	28	Pliensbachain	Emaciatum	P3	P961	P961		38.8	30.11	4.88	4.43	4.94	4.6	8.66652	8.66652	500.71	-1.01	1.63	0.00792	0.072	0.11	46.5	limestone	96.7251	96.7251	0.707115	53.6927	11.4118
P3	2018.10.727	ref coll	no epirostrum	Peniche	Lemede Fm.	neanic		Bairstowius	Bairstowius sp. A	Bairstowius sp. A	29	Pliensbachain	Emaciatum	P3	P961	P961		36.46	27.81	4.72	4.74	5.33	5.15	8.53704	8.53704	478.16	-1.01	1.63	0.00792	0.072	0.11	46.5	limestone	96.7251	96.7251	0.707115	53.6927	11.4118
P3	2018.10.728	ref coll	no epirostrum	Peniche	Lemede Fm.	adult		Bairstowius	Bairstowius sp. A	Bairstowius sp. A	30	Pliensbachain	Emaciatum	P3	P961	P961		47.15	32.15	4.89	4.48	4.92	4.56	8.89725	8.89725	486.96	-1.01	1.63	0.00792	0.072	0.11	46.5	limestone	96.7251	96.7251	0.707115	53.6927	11.4118
P3	2018.10.729	ref coll	no epirostrum	Peniche	Lemede Fm.	adult		Bairstowius	Bairstowius sp. A	Bairstowius sp. A	31	Pliensbachain	Emaciatum	P3	P961	P961		50.98				4.83	4.35	0			-1.01	1.63	0.00792	0.072	0.11	46.5	limestone	96.7251	96.7251	0.707115	53.6927	11.4118
P3	2018.10.730	ref coll	no epirostrum	Peniche	Lemede Fm.	neanic		Bairstowius	Bairstowius sp. A	Bairstowius sp. A	32	Pliensbachain	Emaciatum	P3	P961	P961		40.59				4.57	4.02	0			-1.01	1.63	0.00792	0.072	0.11	46.5	limestone	96.7251	96.7251	0.707115	53.6927	11.4118
P3	2018.10.731	ref coll	no epirostrum	Peniche	Lemede Fm.	adult	Passaloteuthididae	Passaloteuthis	P. bisulcata	bisulcata	33	Pliensbachain	Emaciatum	P3	P961	P961						18.99	17.55	0			-1.01	1.63	0.00792	0.072	0.11	46.5	limestone	96.7251	96.7251	0.707115	53.6927	11.4118
P3	2018.10.732	1st m2	no epirostrum	Peniche	Lemede Fm.	indeterminable	Hastitidae	Hastitidae	Hastitidae sp. indet.	Hastitidae sp. indet.	34	Pliensbachain	Emaciatum	P3	P961	P961		19.15				3.46	3.16	0			-1.01	1.63	0.00792	0.072	0.11	46.5	limestone	96.7251	96.7251	0.707115	53.6927	11.4118
P3	2018.10.733	1st m2	no epirostrum	Peniche	Lemede Fm.	indeterminable	Hastitidae	Hastitidae	Hastitidae sp. indet.	Hastitidae sp. indet.	35	Pliensbachain	Emaciatum	P3	P961	P961		24.02				3.7	3.88	0			-1.01	1.63	0.00792	0.072	0.11	46.5	limestone	96.7251	96.7251	0.707115	53.6927	11.4118
P3	2018.10.734	1st m2	no epirostrum	Peniche	Lemede Fm.	adult	Passaloteuthididae	Parapassaloteuthis	Parap. sp. 1	Parapassaloteuthis sp. 1	36	Pliensbachain	Emaciatum	P3	P961	P961		33.47				8.63	8.2	0			-1.01	1.63	0.00792	0.072	0.11	46.5	limestone	96.7251	96.7251	0.707115	53.6927	11.4118
P3	2018.10.735	1st m2	no epirostrum	Peniche	Lemede Fm.	neanic	Passaloteuthididae	Passaloteuthis	P. bisulcata	bisulcata	37	Pliensbachain	Emaciatum	P3	P961	P961		75.05		14.47	14.13			0			-1.01	1.63	0.00792	0.072	0.11	46.5	limestone	96.7251	96.7251	0.707115	53.6927	11.4118
P3	2018.10.736	1st m2	no epirostrum	Peniche	Lemede Fm.	juvenile	Passaloteuthididae	Passaloteuthis	P. bisulcata	bisulcata	38	Pliensbachain	Emaciatum	P3	P961	P961		48.13				10.3	9.85	0			-1.01	1.63	0.00792	0.072	0.11	46.5	limestone	96.7251	96.7251	0.707115	53.6927	11.4118
P3	2018.10.737	1st m2	no epirostrum	Peniche	Lemede Fm.	neanic	Passaloteuthididae	Passaloteuthis	P. bisulcata	bisulcata	39	Pliensbachain	Emaciatum	P3	P961	P961		75.05				16.86	16.82	0			-1.01	1.63	0.00792	0.072	0.11	46.5	limestone	96.7251	96.7251	0.707115	53.6927	11.4118
P3	2018.10.738	1st m2	no epirostrum	Peniche	Lemede Fm.	juvenile		Bairstowius	Bairstowius sp. A	Bairstowius sp. A	40	Pliensbachain	Emaciatum	P3	P961	P961		26.3				5.55	5.34	0			-1.01	1.63	0.00792	0.072	0.11	46.5	limestone	96.7251	96.7251	0.707115	53.6927	11.4118
P3	2018.10.739	1st m2	no epirostrum	Peniche	Lemede Fm.	neanic	Passaloteuthididae	Parapassaloteuthis	Parap. sp. 1	Parapassaloteuthis sp. 1	41	Pliensbachain	Emaciatum	P3	P961	P961		52.98						0			-1.01	1.63	0.00792	0.072	0.11	46.5	limestone	96.7251	96.7251	0.707115	53.6927	11.4118
P3	2018.10.740	1st m2	no epirostrum	Peniche	Lemede Fm.	neanic		Bairstowius	Bairstowius sp. A	Bairstowius sp. A	42	Pliensbachain	Emaciatum	P3	P961	P961		41.21						0			-1.01	1.63	0.00792	0.072	0.11	46.5	limestone	96.7251	96.7251	0.707115	53.6927	11.4118
P3	2018.10.741	1st m2	no epirostrum	Peniche	Lemede Fm.	neanic		Bairstowius	Bairstowius sp. A	Bairstowius sp. A	43	Pliensbachain	Emaciatum	P3	P961	P961		45.69						0			-1.01	1.63	0.00792	0.072	0.11	46.5	limestone	96.7251	96.7251	0.707115	53.6927	11.4118
P3	2018.10.742	1st m2	no epirostrum	Peniche	Lemede Fm.	juvenile	Passaloteuthididae	Passaloteuthis	Passaloteuthis sp. juv	Passaloteuthis sp. juv	44	Pliensbachain	Emaciatum	P3	P961	P961		20.6				5.01	4.54	0			-1.01	1.63	0.00792	0.072	0.11	46.5	limestone	96.7251	96.7251	0.707115	53.6927	11.4118
P3	2018.10.743	1st m2	no epirostrum	Peniche	Lemede Fm.	adult		Bairstowius	Bairstowius sp. A	Bairstowius sp. A	45	Pliensbachain	Emaciatum	P3	P961	P961		46.22				4.83	4.61	0			-1.01	1.63	0.00792	0.072	0.11	46.5	limestone	96.7251	96.7251	0.707115	53.6927	11.4118
P3	2018.10.744	1st m2	no epirostrum	Peniche	Lemede Fm.	juvenile		Bairstowius	Bairstowius sp. A	Bairstowius sp. A	46	Pliensbachain	Emaciatum	P3	P961	P961		29.68				3.94	3.7	0			-1.01	1.63	0.00792	0.072	0.11	46.5	limestone	96.7251	96.7251	0.707115	53.6927	11.4118
P3	2018.10.745	1st m2	no epirostrum	Peniche	Lemede Fm.	juvenile		Bairstowius	Bairstowius sp. A	Bairstowius sp. A	47	Pliensbachain	Emaciatum	P3	P961	P961		29.68		3.74	3.6			0			-1.01	1.63	0.00792	0.072	0.11	46.5	limestone	96.7251	96.7251	0.707115	53.6927	11.4118
P3	2018.10.746	1st m2	no epirostrum	Peniche	Lemede Fm.	juvenile		Bairstowius	Bairstowius sp. A	Bairstowius sp. A	48	Pliensbachain	Emaciatum	P3	P961	P961		21.63	18.42	3.11	3.11			5.62691	5.62691		-1.01	1.63	0.00792	0.072	0.11	46.5	limestone	96.7251	96.7251	0.707115	53.6927	11.4118
P3	2018.10.747	1st m2	no epirostrum	Peniche	Lemede Fm.	juvenile		Bairstowius	Bairstowius sp. A	Bairstowius sp. A	49	Pliensbachain	Emaciatum	P3	P961	P961		29.21		4.23	3.79	3.9	4	0			-1.01	1.63	0.00792	0.072	0.11	46.5	limestone	96.7251	96.7251	0.707115	53.6927	11.4118
P3	2018.10.748	1st m2	no epirostrum	Peniche	Lemede Fm.	juvenile		Bairstowius	Bairstowius sp. A	Bairstowius sp. A	50	Pliensbachain	Emaciatum	P3	P961	P961		29.68						0			-1.01	1.63	0.00792	0.072	0.11	46.5	limestone	96.7251	96.7251	0.707115	53.6927	11.4118
P3	2018.10.749	1st m2	no epirostrum	Peniche	Lemede Fm.	adult		Bairstowius	Bairstowius sp. A	Bairstowius sp. A	51	Pliensbachain	Emaciatum	P3	P961	P961		38.08				5.3	4.68	0			-1.01	1.63	0.00792	0.072	0.11	46.5	limestone	96.7251	96.7251	0.707115	53.6927	11.4118
P3	2018.10.750	1st m2	no epirostrum	Peniche	Lemede Fm.	juvenile		Bairstowius	Bairstowius sp. A	Bairstowius sp. A	52	Pliensbachain	Emaciatum	P3	P961	P961		19.15						0			-1.01	1.63	0.00792	0.072	0.11	46.5	limestone	96.7251	96.7251	0.707115	53.6927	11.4118
P3	2018.10.751	1st m2	no epirostrum	Peniche	Lemede Fm.	juvenile		Bairstowius	Bairstowius sp. A	Bairstowius sp. A	53	Pliensbachain	Emaciatum	P3	P961	P961		29.68				3.48	3.32	0			-1.01	1.63	0.00792	0.072	0.11	46.5	limestone	96.7251	96.7251	0.707115	53.6927	11.4118
P3	2018.10.752	1st m2	no epirostrum	Peniche	Lemede Fm.	juvenile		Bairstowius	Bairstowius sp. A	Bairstowius sp. A	54	Pliensbachain	Emaciatum	P3	P961	P961		33.05				4.36	4.04	0			-1.01	1.63	0.00792	0.072	0.11	46.5	limestone	96.7251	96.7251	0.707115	53.6927	11.4118
P3	2018.10.753	1st m2	no epirostrum	Peniche	Lemede Fm.	neanic		Bairstowius	Bairstowius sp. A	Bairstowius sp. A	55	Pliensbachain	Emaciatum	P3	P961	P961		33.05				4.62	4.45	0			-1.01	1.63	0.00792	0.072	0.11	46.5	limestone	96.7251	96.7251	0.707115	53.6927	11.4118
P3	2018.10.754	1st m2	no epirostrum	Peniche	Lemede Fm.	neanic	Passaloteuthididae	Passaloteuthis	P. bisulcata	bisulcata	56	Pliensbachain	Emaciatum	P3	P961	P961		59.96				12.34	11.2	0			-1.01	1.63	0.00792	0.072	0.11	46.5	limestone	96.7251	96.7251	0.707115	53.6927	11.4118
P3	2018.10.755	1st m2	no epirostrum	Peniche	Lemede Fm.	juvenile		Bairstowius	Bairstowius sp. A	Bairstowius sp. A	57	Pliensbachain	Emaciatum	P3	P961	P961		21.63				3.35	3.18	0			-1.01	1.63	0.00792	0.072	0.11	46.5	limestone	96.7251	96.7251	0.707115	53.6927	11.4118
P3	2018.10.756	1st m2	no epirostrum	Peniche	Lemede Fm.	neanic		Bairstowius	Bairstowius sp. A	Bairstowius sp. A	58	Pliensbachain	Emaciatum	P3	P961	P961		33.05				4.21	3.91	0			-1.01	1.63	0.00792	0.072	0.11	46.5	limestone	96.7251	96.7251	0.707115	53.6927	11.4118
P3	2018.10.757	1st m2	no epirostrum	Peniche	Lemede Fm.	juvenile		Bairstowius	Bairstowius sp. A	Bairstowius sp. A	59	Pliensbachain	Emaciatum	P3	P961	P961		29.68				3.83	3.52	0			-1.01	1.63	0.00792	0.072	0.11	46.5	limestone	96.7251	96.7251	0.707115	53.6927	11.4118
P3	2018.10.758	1st m2	no epirostrum	Peniche	Lemede Fm.	juvenile		Bairstowius	Bairstowius sp. A	Bairstowius sp. A	60	Pliensbachain	Emaciatum	P3	P961	P961		21.63				3.4	2.94	0			-1.01	1.63	0.00792	0.072	0.11	46.5	limestone	96.7251	96.7251	0.707115	53.6927	11.4118
P3	2018.10.759	1st m2	no epirostrum	Peniche	Lemede Fm.	juvenile		Bairstowius	Bairstowius sp. A	Bairstowius sp. A	61	Pliensbachain	Emaciatum	P3	P961	P961		14.66						0			-1.01	1.63	0.00792	0.072	0.11	46.5	limestone	96.7251	96.7251	0.707115	53.6927	11.4118
P3	2018.10.760	1st m2	no epirostrum	Peniche	Lemede Fm.	juvenile		Bairstowius	Bairstowius sp. A	Bairstowius sp. A	62	Pliensbachain	Emaciatum	P3	P961	P961		29.68				3.45	3.45	0			-1.01	1.63	0.00792	0.072	0.11	46.5	limestone	96.7251	96.7251	0.707115	53.6927	11.4118
P3	2018.10.761	1st m2	no epirostrum	Peniche	Lemede Fm.	juvenile		Bairstowius	Bairstowius sp. A	Bairstowius sp. A	63	Pliensbachain	Emaciatum	P3	P961	P961		29.68				3.67	3.26	0			-1.01	1.63	0.00792	0.072	0.11	46.5	limestone	96.7251	96.7251	0.707115	53.6927	11.4118
P3	2018.10.762	1st m2	no epirostrum	Peniche	Lemede Fm.	adult		Bairstowius	Bairstowius sp. A	Bairstowius sp. A	64	Pliensbachain	Emaciatum	P3	P961	P961		45.05				5.28	5.36	0			-1.01	1.63	0.00792	0.072	0.11	46.5	limestone	96.7251	96.7251	0.707115	53.6927	11.4118
P3	2018.10.763	1st m2	no epirostrum	Peniche	Lemede Fm.	neanic	Passaloteuthididae	Passaloteuthis	P. milleri	milleri	65	Pliensbachain	Emaciatum	P3	P961	P961		52.98		7.42	6.97			0			-1.01	1.63	0.00792	0.072	0.11	46.5	limestone	96.7251	96.7251	0.707115	53.6927	11.4118
P3	2018.10.764	1st m2	no epirostrum	Peniche	Lemede Fm.	indeterminable	indeterminable	indeterminable	indeterminable	indeterminable	66	Pliensbachain	Emaciatum	P3	P961	P961		52.98						0			-1.01	1.63	0.00792	0.072	0.11	46.5	limestone	96.7251	96.7251	0.707115	53.6927	11.4118
P3	2018.10.765	1st m2	no epirostrum	Peniche	Lemede Fm.	indeterminable	indeterminable	indeterminable	indeterminable	indeterminable	67	Pliensbachain	Emaciatum	P3	P961	P961		52.98						0			-1.01	1.63	0.00792	0.072	0.11	46.5	limestone	96.7251	96.7251	0.707115	53.6927	11.4118
P3	2018.10.766	1st m2	no epirostrum	Peniche	Lemede Fm.	juvenile		Bairstowius	Bairstowius sp. A	Bairstowius sp. A	68	Pliensbachain	Emaciatum	P3	P961	P961		22.31				3.58	3.13	0			-1.01	1.63	0.00792	0.072	0.11	46.5	limestone	96.7251	96.7251	0.707115	53.6927	11.4118
P3	2018.10.767	1st m2	no epirostrum	Peniche	Lemede Fm.	juvenile		Bairstowius	Bairstowius sp. A	Bairstowius sp. A	69	Pliensbachain	Emaciatum	P3	P961	P961		17.11				3.88	3.75	0			-1.01	1.63	0.00792	0.072	0.11	46.5	limestone	96.7251	96.7251	0.707115	53.6927	11.4118
P3	2018.10.768	1st m2	no epirostrum	Peniche	Lemede Fm.	juvenile	Passaloteuthididae	Passaloteuthis	Passaloteuthis sp. juv	Passaloteuthis sp. juv	70	Pliensbachain	Emaciatum	P3	P961	P961		12.76				4.11	3.43	0			-1.01	1.63	0.00792	0.072	0.11	46.5	limestone	96.7251	96.7251	0.707115	53.6927	11.4118
P3	2018.10.769	1st m2	no epirostrum	Peniche	Lemede Fm.	juvenile		Bairstowius	Bairstowius sp. A	Bairstowius sp. A	71	Pliensbachain	Emaciatum	P3	P961	P961		15.99				4.42	4.42	0			-1.01	1.63	0.00792	0.072	0.11	46.5	limestone	96.7251	96.7251	0.707115	53.6927	11.4118
P3	2018.10.770	2nd m2	no epirostrum	Peniche	Lemede Fm.	juvenile	Passaloteuthididae	Passaloteuthis	Passaloteuthis sp. juv	Passaloteuthis sp. juv	1	Pliensbachain	Emaciatum	P3	P961	P961		17.95						0			-1.01	1.63	0.00792	0.072	0.11	46.5	limestone	96.7251	96.7251	0.707115	53.6927	11.4118
P3	2018.10.771	2nd m2	no epirostrum	Peniche	Lemede Fm.	juvenile	Passaloteuthididae	Passaloteuthis	Passaloteuthis sp. juv	Passaloteuthis sp. juv	2	Pliensbachain	Emaciatum	P3	P961	P961		24.57						0			-1.01	1.63	0.00792	0.072	0.11	46.5	limestone	96.7251	96.7251	0.707115	53.6927	11.4118
P3	2018.10.772	2nd m2	no epirostrum	Peniche	Lemede Fm.	juvenile	indeterminable	indeterminable	indeterminable	indeterminable	3	Pliensbachain	Emaciatum	P3	P961	P961								0			-1.01	1.63	0.00792	0.072	0.11	46.5	limestone	96.7251	96.7251	0.707115	53.6927	11.4118
P3	2018.10.773	2nd m2	no epirostrum	Peniche	Lemede Fm.	juvenile	indeterminable	indeterminable	indeterminable	indeterminable	4	Pliensbachain	Emaciatum	P3	P961	P961								0			-1.01	1.63	0.00792	0.072	0.11	46.5	limestone	96.7251	96.7251	0.707115	53.6927	11.4118
P3	2018.10.774	2nd m2	no epirostrum	Peniche	Lemede Fm.	neanic		Bairstowius	Bairstowius sp. A	Bairstowius sp. A	5	Pliensbachain	Emaciatum	P3	P961	P961		23.29						0			-1.01	1.63	0.00792	0.072	0.11	46.5	limestone	96.7251	96.7251	0.707115	53.6927	11.4118
P3	2018.10.775	2nd m2	no epirostrum	Peniche	Lemede Fm.	juvenile	Passaloteuthididae	Passaloteuthis	Passaloteuthis sp. juv	Passaloteuthis sp. juv	6	Pliensbachain	Emaciatum	P3	P961	P961		23.29				6.08	5.61	0			-1.01	1.63	0.00792	0.072	0.11	46.5	limestone	96.7251	96.7251	0.707115	53.6927	11.4118
P3	2018.10.776	2nd m2	no epirostrum	Peniche	Lemede Fm.	neanic	Passaloteuthididae	Passaloteuthis	P. milleri	milleri	7	Pliensbachain	Emaciatum	P3	P961	P961				8.99	8.26			0			-1.01	1.63	0.00792	0.072	0.11	46.5	limestone	96.7251	96.7251	0.707115	53.6927	11.4118
P3	2018.10.777	2nd m2	no epirostrum	Peniche	Lemede Fm.	juvenile		Bairstowius	Bairstowius sp. A	Bairstowius sp. A	8	Pliensbachain	Emaciatum	P3	P961	P961								0			-1.01	1.63	0.00792	0.072	0.11	46.5	limestone	96.7251	96.7251	0.707115	53.6927	11.4118
P3	2018.10.778	2nd m2	no epirostrum	Peniche	Lemede Fm.	juvenile		Bairstowius	Bairstowius sp. A	Bairstowius sp. A	9	Pliensbachain	Emaciatum	P3	P961	P961		17.58						0			-1.01	1.63	0.00792	0.072	0.11	46.5	limestone	96.7251	96.7251	0.707115	53.6927	11.4118
P3	2018.10.779	2nd m2	no epirostrum	Peniche	Lemede Fm.	juvenile		Bairstowius	Bairstowius sp. A	Bairstowius sp. A	10	Pliensbachain	Emaciatum	P3	P961	P961		11.12						0			-1.01	1.63	0.00792	0.072	0.11	46.5	limestone	96.7251	96.7251	0.707115	53.6927	11.4118
P3	2018.10.780	2nd m2	no epirostrum	Peniche	Lemede Fm.	juvenile	Passaloteuthididae	Passaloteuthis	P. bisulcata	bisulcata	11	Pliensbachain	Emaciatum	P3	P961	P961		47.74						0			-1.01	1.63	0.00792	0.072	0.11	46.5	limestone	96.7251	96.7251	0.707115	53.6927	11.4118
P3	2018.10.781	2nd m2	no epirostrum	Peniche	Lemede Fm.	neanic	Passaloteuthididae	Passaloteuthis	P. bisulcata	bisulcata	12	Pliensbachain	Emaciatum	P3	P961	P961		50.71						0			-1.01	1.63	0.00792	0.072	0.11	46.5	limestone	96.7251	96.7251	0.707115	53.6927	11.4118
P3	2018.10.782	2nd m2	no epirostrum	Peniche	Lemede Fm.	neanic	Passaloteuthididae	Passaloteuthis	P. bisulcata	bisulcata	13	Pliensbachain	Emaciatum	P3	P961	P961		58.9	42.06	13.55	13.22			19.6041	19.6041		-1.01	1.63	0.00792	0.072	0.11	46.5	limestone	96.7251	96.7251	0.707115	53.6927	11.4118
P3	2018.10.783	2nd m2	no epirostrum	Peniche	Lemede Fm.	adult	Passaloteuthididae	Passaloteuthis	P. bisulcata	bisulcata	14	Pliensbachain	Emaciatum	P3	P961	P961		86.44						0			-1.01	1.63	0.00792	0.072	0.11	46.5	limestone	96.7251	96.7251	0.707115	53.6927	11.4118
P3	2018.10.784	2nd m2	no epirostrum	Peniche	Lemede Fm.	neanic	Passaloteuthididae	Passaloteuthis	P. bisulcata	bisulcata	15	Pliensbachain	Emaciatum	P3	P961	P961		73.2						0			-1.01	1.63	0.00792	0.072	0.11	46.5	limestone	96.7251	96.7251	0.707115	53.6927	11.4118
P3	2018.10.785	2nd m2	no epirostrum	Peniche	Lemede Fm.	juvenile	Passaloteuthididae	Passaloteuthis	P. milleri	milleri	16	Pliensbachain	Emaciatum	P3	P961	P961		11.93				3.55	3.55	0			-1.01	1.63	0.00792	0.072	0.11	46.5	limestone	96.7251	96.7251	0.707115	53.6927	11.4118
P3	2018.10.786	2nd m2	no epirostrum	Peniche	Lemede Fm.	indeterminable	indeterminable	indeterminable	indeterminable	indeterminable	17	Pliensbachain	Emaciatum	P3	P961	P961		36						0			-1.01	1.63	0.00792	0.072	0.11	46.5	limestone	96.7251	96.7251	0.707115	53.6927	11.4118
P3	2018.10.787	2nd m2	no epirostrum	Peniche	Lemede Fm.	juvenile	Passaloteuthididae	Passaloteuthis	P. milleri	milleri	18	Pliensbachain	Emaciatum	P3	P961	P961		27.35	13.43	6.81	6.96			8.60222	8.60222		-1.01	1.63	0.00792	0.072	0.11	46.5	limestone	96.7251	96.7251	0.707115	53.6927	11.4118
P3	2018.10.788	2nd m2	no epirostrum	Peniche	Lemede Fm.	juvenile	Passaloteuthididae	Passaloteuthis	P. milleri	milleri	19	Pliensbachain	Emaciatum	P3	P961	P961		32.64						0			-1.01	1.63	0.00792	0.072	0.11	46.5	limestone	96.7251	96.7251	0.707115	53.6927	11.4118
P3	2018.10.789	2nd m2	no epirostrum	Peniche	Lemede Fm.	indeterminable	indeterminable	indeterminable	indeterminable	indeterminable	20	Pliensbachain	Emaciatum	P3	P961	P961		36						0			-1.01	1.63	0.00792	0.072	0.11	46.5	limestone	96.7251	96.7251	0.707115	53.6927	11.4118
P3	2018.10.790	2nd m2	no epirostrum	Peniche	Lemede Fm.	juvenile	Passaloteuthididae	Passaloteuthis	P. milleri	milleri	21	Pliensbachain	Emaciatum	P3	P961	P961		36						0			-1.01	1.63	0.00792	0.072	0.11	46.5	limestone	96.7251	96.7251	0.707115	53.6927	11.4118
P3	2018.10.791	2nd m2	no epirostrum	Peniche	Lemede Fm.	juvenile	Passaloteuthididae	Passaloteuthis	P. bisulcata	bisulcata	22	Pliensbachain	Emaciatum	P3	P961	P961		30.7						0			-1.01	1.63	0.00792	0.072	0.11	46.5	limestone	96.7251	96.7251	0.707115	53.6927	11.4118
P3	2018.10.792	2nd m2	no epirostrum	Peniche	Lemede Fm.	neanic		Bairstowius	Bairstowius sp. A	Bairstowius sp. A	23	Pliensbachain	Emaciatum	P3	P961	P961		28.93				5.52	5.38	0			-1.01	1.63	0.00792	0.072	0.11	46.5	limestone	96.7251	96.7251	0.707115	53.6927	11.4118
P3	2018.10.793	2nd m2	no epirostrum	Peniche	Lemede Fm.	neanic		Bairstowius	Bairstowius sp. A	Bairstowius sp. A	24	Pliensbachain	Emaciatum	P3	P961	P961		34.8				4.57	4.38	0			-1.01	1.63	0.00792	0.072	0.11	46.5	limestone	96.7251	96.7251	0.707115	53.6927	11.4118
P3	2018.10.794	2nd m2	no epirostrum	Peniche	Lemede Fm.	neanic		Bairstowius	Bairstowius sp. A	Bairstowius sp. A	25	Pliensbachain	Emaciatum	P3	P961	P961		35.79				4.52	4.35	0			-1.01	1.63	0.00792	0.072	0.11	46.5	limestone	96.7251	96.7251	0.707115	53.6927	11.4118
P3	2018.10.795	2nd m2	no epirostrum	Peniche	Lemede Fm.	neanic		Bairstowius	Bairstowius sp. A	Bairstowius sp. A	26	Pliensbachain	Emaciatum	P3	P961	P961		35.79				4.45	4.25	0			-1.01	1.63	0.00792	0.072	0.11	46.5	limestone	96.7251	96.7251	0.707115	53.6927	11.4118
P3	2018.10.796	2nd m2	no epirostrum	Peniche	Lemede Fm.	indeterminable	Hastitidae	Hastitidae	Hastitidae sp. indet.	Hastitidae sp. indet.	27	Pliensbachain	Emaciatum	P3	P961	P961		22.91				4.43	4.17	0			-1.01	1.63	0.00792	0.072	0.11	46.5	limestone	96.7251	96.7251	0.707115	53.6927	11.4118
P2	2018.10.797	ref coll	no epirostrum	Peniche	Lemede Fm.	adult	Passaloteuthididae	Passaloteuthis	P. bisulcata	bisulcata	1	Pliensbachian	Emaciatum	P2	P949	P949		94.29	62.51	18.42	18.15	19.49	18.39	27.5447	27.5447		-0.5	2.54	0.01599	0.027	0.13	49	marl	NA	NA	NA	NA	NA
P2	2018.10.798	ref coll	no epirostrum	Peniche	Lemede Fm.	adult	Passaloteuthididae	Passaloteuthis	P. bisulcata	bisulcata	2	Pliensbachian	Emaciatum	P2	P949	P949		76.33	53.93	19.17	17.32	18.61	17.66	26.1618	26.1618		-0.5	2.54	0.01599	0.027	0.13	49	marl	NA	NA	NA	NA	NA
P2	2018.10.799	ref coll	no epirostrum	Peniche	Lemede Fm.	adult	Passaloteuthididae	Passaloteuthis	P. milleri	milleri	3	Pliensbachian	Emaciatum	P2	P949	P949		74.54	56.52	11.7	12.13	11.25	12.28	20.0178	20.0178		-0.5	2.54	0.01599	0.027	0.13	49	marl	NA	NA	NA	NA	NA
P2	2018.10.800	ref coll	no epirostrum	Peniche	Lemede Fm.	neanic	Passaloteuthididae	Passaloteuthis	P. bisulcata	bisulcata	4	Pliensbachian	Emaciatum	P2	P949	P949		71.31	52.07	15.35	15.37	17.23	15.74	23.074	23.074		-0.5	2.54	0.01599	0.027	0.13	49	marl	NA	NA	NA	NA	NA
P2	2018.10.801	ref coll	no epirostrum	Peniche	Lemede Fm.	adult	Passaloteuthididae	Passaloteuthis	P. milleri	milleri	5	Pliensbachian	Emaciatum	P2	P949	P949		69.75	54.06	10.13	10.3	10.26	10.5	17.8009	17.8009		-0.5	2.54	0.01599	0.027	0.13	49	marl	NA	NA	NA	NA	NA
P2	2018.10.802	ref coll	no epirostrum	Peniche	Lemede Fm.	neanic	Passaloteuthididae	Passaloteuthis	P. bisulcata	bisulcata	6	Pliensbachian	Emaciatum	P2	P949	P949		60.57	40.56	14.17	13.44	14.22	13.8	19.7677	19.7677		-0.5	2.54	0.01599	0.027	0.13	49	marl	NA	NA	NA	NA	NA
P2	2018.10.803	ref coll	no epirostrum	Peniche	Lemede Fm.	juvenile	Passaloteuthididae	Passaloteuthis	P. bisulcata	bisulcata	7	Pliensbachian	Emaciatum	P2	P949	P949		39.9	20.08	8.33	8.34	8.95	8.79	11.1736	11.1736	1006.67	-0.5	2.54	0.01599	0.027	0.13	49	marl	NA	NA	NA	NA	NA
P2	2018.10.804	ref coll	no epirostrum	Peniche	Lemede Fm.	neanic	Passaloteuthididae	Passaloteuthis	P. milleri	milleri	8	Pliensbachian	Emaciatum	P2	P949	P949		48.92	38.76	9.59	9.62	9.94	9.61	15.2918	15.2918	1916.92	-0.5	2.54	0.01599	0.027	0.13	49	marl	NA	NA	NA	NA	NA
P2	2018.10.805	ref coll	no epirostrum	Peniche	Lemede Fm.	neanic	Passaloteuthididae	Passaloteuthis	P. milleri	milleri	9	Pliensbachian	Emaciatum	P2	P949	P949		56.39	45.35	9.31	8.88	9.47	8.89	15.5351	15.5351	2264.16	-0.5	2.54	0.01599	0.027	0.13	49	marl	NA	NA	NA	NA	NA
P2	2018.10.806	ref coll	no epirostrum	Peniche	Lemede Fm.	neanic	Passaloteuthididae	Passaloteuthis	P. bisulcata	bisulcata	10	Pliensbachian	Emaciatum	P2	P949	P949		31.41	19.02	6.44	6.84	7.45	6.95	9.42723	9.42723		-0.5	2.54	0.01599	0.027	0.13	49	marl	NA	NA	NA	NA	NA
P2	2018.10.807	ref coll	no epirostrum	Peniche	Lemede Fm.	neanic		Bairstowius	Bairstowius sp. A	Bairstowius sp. A	11	Pliensbachian	Emaciatum	P2	P949	P949		43.67				4.27	3.9	0			-0.5	2.54	0.01599	0.027	0.13	49	marl	NA	NA	NA	NA	NA
P2	2018.10.808	ref coll	epirostrum	Peniche	Lemede Fm.	adult		Bairstowius	Bairstowius sp. A	Bairstowius sp. A	12	Pliensbachian	Emaciatum	P2	P949	P949		46.49				4.75	4.38	0			-0.5	2.54	0.01599	0.027	0.13	49	marl	NA	NA	NA	NA	NA
P2	2018.10.809	ref coll	epirostrum	Peniche	Lemede Fm.	adult		Bairstowius	Bairstowius sp. A	Bairstowius sp. A	13	Pliensbachian	Emaciatum	P2	P949	P949		84.85	67.49	5.58	5.07	5.58	5.53	12.4059	12.4059		-0.5	2.54	0.01599	0.027	0.13	49	marl	NA	NA	NA	NA	NA
P2	2018.10.810	ref coll	no epirostrum	Peniche	Lemede Fm.	neanic	Passaloteuthididae	Passaloteuthis	P. milleri	milleri	14	Pliensbachian	Emaciatum	P2	P949	P949		52.67	43.03	8.5	8.22	8.79	8.25	14.4329	14.4329	1669.35	-0.5	2.54	0.01599	0.027	0.13	49	marl	NA	NA	NA	NA	NA
P2	2018.10.811	ref coll	no epirostrum	Peniche	Lemede Fm.	neanic	Passaloteuthididae	Passaloteuthis	P. milleri	milleri	15	Pliensbachian	Emaciatum	P2	P949	P949		53.17	39.66	7.59	7.51	8.06	7.91	13.1244	13.1244	1222.36	-0.5	2.54	0.01599	0.027	0.13	49	marl	NA	NA	NA	NA	NA
P2	2018.10.812	ref coll	no epirostrum	Peniche	Lemede Fm.	neanic		Bairstowius	Bairstowius sp. A	Bairstowius sp. A	16	Pliensbachian	Emaciatum	P2	P949	P949		40.98	31.05	4.82	4.46	4.56	4.32	8.73939	8.73939		-0.5	2.54	0.01599	0.027	0.13	49	marl	NA	NA	NA	NA	NA
P2	2018.10.813	ref coll	no epirostrum	Peniche	Lemede Fm.	adult		Bairstowius	Bairstowius sp. A	Bairstowius sp. A	17	Pliensbachian	Emaciatum	P2	P949	P949		51.36	33.48	5.71	5.38	6.15	5.87	10.0941	10.0941		-0.5	2.54	0.01599	0.027	0.13	49	marl	NA	NA	NA	NA	NA
P2	2018.10.814	ref coll	epirostrum	Peniche	Lemede Fm.	adult		Bairstowius	Bairstowius sp. A	Bairstowius sp. A	18	Pliensbachian	Emaciatum	P2	P949	P949		44.16				5.44	5.08	0			-0.5	2.54	0.01599	0.027	0.13	49	marl	NA	NA	NA	NA	NA
P2	2018.10.815	ref coll	epirostrum	Peniche	Lemede Fm.	adult		Bairstowius	Bairstowius sp. A	Bairstowius sp. A	19	Pliensbachian	Emaciatum	P2	P949	P949		59.64	46.78	6.09	5.41	6.38	5.52	11.5511	11.5511		-0.5	2.54	0.01599	0.027	0.13	49	marl	NA	NA	NA	NA	NA
P2	2018.10.816	ref coll	no epirostrum	Peniche	Lemede Fm.	juvenile		Bairstowius	Bairstowius sp. A	Bairstowius sp. A	20	Pliensbachian	Emaciatum	P2	P949	P949		30.73	23.95	3.75	3.63	3.76	3.71	6.88253	6.88253		-0.5	2.54	0.01599	0.027	0.13	49	marl	NA	NA	NA	NA	NA
P2	2018.10.817	ref coll	no epirostrum	Peniche	Lemede Fm.	neanic		Bairstowius	Bairstowius sp. A	Bairstowius sp. A	21	Pliensbachian	Emaciatum	P2	P949	P949		38.24	30.4	4.5	4.35	4.43	4.16	8.41121	8.41121		-0.5	2.54	0.01599	0.027	0.13	49	marl	NA	NA	NA	NA	NA
P2	2018.10.818	ref coll	no epirostrum	Peniche	Lemede Fm.	juvenile		Bairstowius	Bairstowius sp. A	Bairstowius sp. A	22	Pliensbachian	Emaciatum	P2	P949	P949		24.79	19.11	3.81	3.62	3.59	3.59	6.41158	6.41158		-0.5	2.54	0.01599	0.027	0.13	49	marl	NA	NA	NA	NA	NA
P2	2018.10.819	ref coll	no epirostrum	Peniche	Lemede Fm.	juvenile		Bairstowius	Bairstowius sp. A	Bairstowius sp. A	23	Pliensbachian	Emaciatum	P2	P949	P949		32.43	24.58	3.84	3.66	3.8	3.64	7.01668	7.01668		-0.5	2.54	0.01599	0.027	0.13	49	marl	NA	NA	NA	NA	NA
P2	2018.10.820	ref coll	no epirostrum	Peniche	Lemede Fm.	neanic		Bairstowius	Bairstowius sp. A	Bairstowius sp. A	24	Pliensbachian	Emaciatum	P2	P949	P949		40.99	31.32	4.28	3.81	4.18	3.68	7.99337	7.99337		-0.5	2.54	0.01599	0.027	0.13	49	marl	NA	NA	NA	NA	NA
P2	2018.10.821	ref coll	no epirostrum	Peniche	Lemede Fm.	neanic		Bairstowius	Bairstowius sp. A	Bairstowius sp. A	25	Pliensbachian	Emaciatum	P2	P949	P949		42.69	27.8	4.49	4.15	4.2	3.7	8.03119	8.03119		-0.5	2.54	0.01599	0.027	0.13	49	marl	NA	NA	NA	NA	NA
P2	2018.10.822	ref coll	no epirostrum	Peniche	Lemede Fm.	neanic		Bairstowius	Bairstowius sp. A	Bairstowius sp. A	26	Pliensbachian	Emaciatum	P2	P949	P949		42.44	29.46	4.63	4.14	4.6	3.98	8.26554	8.26554		-0.5	2.54	0.01599	0.027	0.13	49	marl	NA	NA	NA	NA	NA
P2	2018.10.823	ref coll	no epirostrum	Peniche	Lemede Fm.	juvenile		Bairstowius	Bairstowius sp. A	Bairstowius sp. A	27	Pliensbachian	Emaciatum	P2	P949	P949		31.97	24.33	3.76	3.71	3.96	3.78	6.97538	6.97538		-0.5	2.54	0.01599	0.027	0.13	49	marl	NA	NA	NA	NA	NA
P2	2018.10.824	ref coll	no epirostrum	Peniche	Lemede Fm.	neanic		Bairstowius	Bairstowius sp. A	Bairstowius sp. A	28	Pliensbachian	Emaciatum	P2	P949	P949		42.66	33.12	4.48	4.19			8.53482	8.53482		-0.5	2.54	0.01599	0.027	0.13	49	marl	NA	NA	NA	NA	NA
P2	2018.10.825	ref coll	no epirostrum	Peniche	Lemede Fm.	juvenile		Bairstowius	Bairstowius sp. A	Bairstowius sp. A	29	Pliensbachian	Emaciatum	P2	P949	P949		29.37	22.97	4.38	4.21	4.21	4.08	7.50998	7.50998		-0.5	2.54	0.01599	0.027	0.13	49	marl	NA	NA	NA	NA	NA
P2	2018.10.826	ref coll	no epirostrum	Peniche	Lemede Fm.	juvenile		Bairstowius	Bairstowius sp. A	Bairstowius sp. A	30	Pliensbachian	Emaciatum	P2	P949	P949		42.69						0			-0.5	2.54	0.01599	0.027	0.13	49	marl	NA	NA	NA	NA	NA
P2	2018.10.827	ref coll	no epirostrum	Peniche	Lemede Fm.	neanic		Bairstowius	Bairstowius sp. A	Bairstowius sp. A	31	Pliensbachian	Emaciatum	P2	P949	P949		24.12	16.56	4.86	4.51	4.93	4.51	7.13331	7.13331		-0.5	2.54	0.01599	0.027	0.13	49	marl	NA	NA	NA	NA	NA
P2	2018.10.828	ref coll	no epirostrum	Peniche	Lemede Fm.	neanic		Bairstowius	Bairstowius sp. A	Bairstowius sp. A	32	Pliensbachian	Emaciatum	P2	P949	P949		32.65						0			-0.5	2.54	0.01599	0.027	0.13	49	marl	NA	NA	NA	NA	NA
P2	2018.10.829	ref coll	no epirostrum	Peniche	Lemede Fm.	juvenile	Passaloteuthididae	Passaloteuthis	P. bisulcata	bisulcata	33	Pliensbachian	Emaciatum	P2	P949	P949		31.06	14.7	5.38	5.48	6.45	6.1	7.56763	7.56763		-0.5	2.54	0.01599	0.027	0.13	49	marl	NA	NA	NA	NA	NA
P2	2018.10.830	ref coll	no epirostrum	Peniche	Lemede Fm.	indeterminable	Hastitidae	Hastitidae	Hastitidae sp. indet.	Hastitidae sp. indet.	34	Pliensbachian	Emaciatum	P2	P949	P949		30.35	22.98	5.45	5.22	5.4	4.83	8.67905	8.67905		-0.5	2.54	0.01599	0.027	0.13	49	marl	NA	NA	NA	NA	NA
P2	2018.10.831	ref coll	no epirostrum	Peniche	Lemede Fm.	adult	Passaloteuthididae	Passaloteuthis	P. bisulcata	bisulcata	35	Pliensbachian	Emaciatum	P2	P949	P949		81.45						0			-0.5	2.54	0.01599	0.027	0.13	49	marl	NA	NA	NA	NA	NA
P2	2018.10.832	ref coll	no epirostrum	Peniche	Lemede Fm.	juvenile	Passaloteuthididae	Passaloteuthis	P. bisulcata	bisulcata	36	Pliensbachian	Emaciatum	P2	P949	P949		60.57						0			-0.5	2.54	0.01599	0.027	0.13	49	marl	NA	NA	NA	NA	NA
P2	2018.10.833	ref coll	no epirostrum	Peniche	Lemede Fm.	neanic	Passaloteuthididae	Passaloteuthis	P. bisulcata	bisulcata	37	Pliensbachian	Emaciatum	P2	P949	P949		43.65						0			-0.5	2.54	0.01599	0.027	0.13	49	marl	NA	NA	NA	NA	NA
P2	2018.10.834	1st m2	no epirostrum	Peniche	Lemede Fm.	neanic	Passaloteuthididae	Passaloteuthis	P. bisulcata	bisulcata	38	Pliensbachian	Emaciatum	P2	P949	P949		74.58	51.47	13.41	13.07	13.8	13.6	20.8171	20.8171		-0.5	2.54	0.01599	0.027	0.13	49	marl	NA	NA	NA	NA	NA
P2	2018.10.835	1st m2	no epirostrum	Peniche	Lemede Fm.	neanic	Passaloteuthididae	Passaloteuthis	P. bisulcata	bisulcata	39	Pliensbachian	Emaciatum	P2	P949	P949		71.33	51.02	15.56	14.62	16.3	15.58	22.6412	22.6412		-0.5	2.54	0.01599	0.027	0.13	49	marl	NA	NA	NA	NA	NA
P2	2018.10.836	1st m2	no epirostrum	Peniche	Lemede Fm.	neanic	Passaloteuthididae	Passaloteuthis	P. bisulcata	bisulcata	40	Pliensbachian	Emaciatum	P2	P949	P949		69.5	53.35	13.72	13.5	14.29	13.57	21.4589	21.4589		-0.5	2.54	0.01599	0.027	0.13	49	marl	NA	NA	NA	NA	NA
P2	2018.10.837	1st m2	no epirostrum	Peniche	Lemede Fm.	neanic	Passaloteuthididae	Passaloteuthis	P. bisulcata	bisulcata	41	Pliensbachian	Emaciatum	P2	P949	P949		71.33						0			-0.5	2.54	0.01599	0.027	0.13	49	marl	NA	NA	NA	NA	NA
P2	2018.10.838	1st m2	no epirostrum	Peniche	Lemede Fm.	adult	Passaloteuthididae	Passaloteuthis	P. bisulcata	bisulcata	42	Pliensbachian	Emaciatum	P2	P949	P949		71.33						0			-0.5	2.54	0.01599	0.027	0.13	49	marl	NA	NA	NA	NA	NA
P2	2018.10.839	1st m2	no epirostrum	Peniche	Lemede Fm.	indeterminable	indeterminable	indeterminable	indeterminable	indeterminable	43	Pliensbachian	Emaciatum	P2	P949	P949		71.33				16.3	15.58	0			-0.5	2.54	0.01599	0.027	0.13	49	marl	NA	NA	NA	NA	NA
P2	2018.10.840	1st m2	no epirostrum	Peniche	Lemede Fm.	juvenile	Passaloteuthididae	Passaloteuthis	P. bisulcata	bisulcata	44	Pliensbachian	Emaciatum	P2	P949	P949		41.38				9.13	8.23	0			-0.5	2.54	0.01599	0.027	0.13	49	marl	NA	NA	NA	NA	NA
P2	2018.10.841	1st m2	no epirostrum	Peniche	Lemede Fm.	juvenile	Passaloteuthididae	Passaloteuthis	P. bisulcata	bisulcata	45	Pliensbachian	Emaciatum	P2	P949	P949		19.2						0			-0.5	2.54	0.01599	0.027	0.13	49	marl	NA	NA	NA	NA	NA
P2	2018.10.842	1st m2	no epirostrum	Peniche	Lemede Fm.	indeterminable	Hastitidae	Hastitidae	Hastitidae sp. indet.	Hastitidae sp. indet.	46	Pliensbachian	Emaciatum	P2	P949	P949		17.84				3.48	3.22	0			-0.5	2.54	0.01599	0.027	0.13	49	marl	NA	NA	NA	NA	NA
P2	2018.10.843	1st m2	epirostrum	Peniche	Lemede Fm.	adult		Bairstowius	Bairstowius sp. A	Bairstowius sp. A	47	Pliensbachian	Emaciatum	P2	P949	P949		66.37				6.51	5.6	0			-0.5	2.54	0.01599	0.027	0.13	49	marl	NA	NA	NA	NA	NA
P2	2018.10.844	1st m2	no epirostrum	Peniche	Lemede Fm.	neanic		Bairstowius	Bairstowius sp. A	Bairstowius sp. A	48	Pliensbachian	Emaciatum	P2	P949	P949		40.59						0			-0.5	2.54	0.01599	0.027	0.13	49	marl	NA	NA	NA	NA	NA
P2	2018.10.845	1st m2	no epirostrum	Peniche	Lemede Fm.	neanic		Bairstowius	Bairstowius sp. A	Bairstowius sp. A	49	Pliensbachian	Emaciatum	P2	P949	P949		40.59						0			-0.5	2.54	0.01599	0.027	0.13	49	marl	NA	NA	NA	NA	NA
P2	2018.10.846	1st m2	no epirostrum	Peniche	Lemede Fm.	neanic		Bairstowius	Bairstowius sp. A	Bairstowius sp. A	50	Pliensbachian	Emaciatum	P2	P949	P949			21.5	4.85	4.49			7.76501	7.76501		-0.5	2.54	0.01599	0.027	0.13	49	marl	NA	NA	NA	NA	NA
P2	2018.10.847	1st m2	no epirostrum	Peniche	Lemede Fm.	juvenile		Bairstowius	Bairstowius sp. A	Bairstowius sp. A	51	Pliensbachian	Emaciatum	P2	P949	P949		24				3.09	3.22	0			-0.5	2.54	0.01599	0.027	0.13	49	marl	NA	NA	NA	NA	NA
P2	2018.10.848	1st m2	no epirostrum	Peniche	Lemede Fm.	adult	Passaloteuthididae	Passaloteuthis	P. milleri	milleri	52	Pliensbachian	Emaciatum	P2	P949	P949		53.53						0			-0.5	2.54	0.01599	0.027	0.13	49	marl	NA	NA	NA	NA	NA
P2	2018.10.849	1st m2	no epirostrum	Peniche	Lemede Fm.	adult	indeterminable	indeterminable	indeterminable	indeterminable	53	Pliensbachian	Emaciatum	P2	P949	P949		15.62				11.08	9.71	0			-0.5	2.54	0.01599	0.027	0.13	49	marl	NA	NA	NA	NA	NA
P2	2018.10.850	1st m2	no epirostrum	Peniche	Lemede Fm.	adult	indeterminable	indeterminable	indeterminable	indeterminable	54	Pliensbachian	Emaciatum	P2	P949	P949						12.32	12.32	0			-0.5	2.54	0.01599	0.027	0.13	49	marl	NA	NA	NA	NA	NA
P2	2018.10.851	1st m2	no epirostrum	Peniche	Lemede Fm.	neanic		Bairstowius	Bairstowius sp. A	Bairstowius sp. A	55	Pliensbachian	Emaciatum	P2	P949	P949		40.07				5.2	5.2	0			-0.5	2.54	0.01599	0.027	0.13	49	marl	NA	NA	NA	NA	NA
P2	2018.10.852	1st m2	no epirostrum	Peniche	Lemede Fm.	juvenile	indeterminable	indeterminable	indeterminable	indeterminable	56	Pliensbachian	Emaciatum	P2	P949	P949		11.53				3.42	3.42	0			-0.5	2.54	0.01599	0.027	0.13	49	marl	NA	NA	NA	NA	NA
P2	2018.10.853	1st m2	no epirostrum	Peniche	Lemede Fm.	juvenile	indeterminable	indeterminable	indeterminable	indeterminable	57	Pliensbachian	Emaciatum	P2	P949	P949		21.32				3.86	3.58	0			-0.5	2.54	0.01599	0.027	0.13	49	marl	NA	NA	NA	NA	NA
P2	2018.10.854	1st m2	no epirostrum	Peniche	Lemede Fm.	juvenile	indeterminable	indeterminable	indeterminable	indeterminable	58	Pliensbachian	Emaciatum	P2	P949	P949		10.25						0			-0.5	2.54	0.01599	0.027	0.13	49	marl	NA	NA	NA	NA	NA
P2	2018.10.855	1st m2	no epirostrum	Peniche	Lemede Fm.	juvenile	indeterminable	indeterminable	indeterminable	indeterminable	59	Pliensbachian	Emaciatum	P2	P949	P949								0			-0.5	2.54	0.01599	0.027	0.13	49	marl	NA	NA	NA	NA	NA
P2	2018.10.856	1st m2	no epirostrum	Peniche	Lemede Fm.	juvenile	indeterminable	indeterminable	indeterminable	indeterminable	60	Pliensbachian	Emaciatum	P2	P949	P949		13.28				4.53	4.35	0			-0.5	2.54	0.01599	0.027	0.13	49	marl	NA	NA	NA	NA	NA
P2	2018.10.857	1st m2	no epirostrum	Peniche	Lemede Fm.	neanic	indeterminable	indeterminable	indeterminable	indeterminable	61	Pliensbachian	Emaciatum	P2	P949	P949		33.9				5.72	5.72	0			-0.5	2.54	0.01599	0.027	0.13	49	marl	NA	NA	NA	NA	NA
P2	2018.10.858	1st m2	no epirostrum	Peniche	Lemede Fm.	juvenile	indeterminable	indeterminable	indeterminable	indeterminable	62	Pliensbachian	Emaciatum	P2	P949	P949		27.07						0			-0.5	2.54	0.01599	0.027	0.13	49	marl	NA	NA	NA	NA	NA
P2	2018.10.859	1st m2	no epirostrum	Peniche	Lemede Fm.	juvenile	indeterminable	indeterminable	indeterminable	indeterminable	63	Pliensbachian	Emaciatum	P2	P949	P949								0			-0.5	2.54	0.01599	0.027	0.13	49	marl	NA	NA	NA	NA	NA
P2	2018.10.860	1st m2	no epirostrum	Peniche	Lemede Fm.	juvenile	indeterminable	indeterminable	indeterminable	indeterminable	64	Pliensbachian	Emaciatum	P2	P949	P949								0			-0.5	2.54	0.01599	0.027	0.13	49	marl	NA	NA	NA	NA	NA
P2	2018.10.861	ref coll	no epirostrum	Peniche	Lemede Fm.	neanic	Passaloteuthididae	Passaloteuthis	P. bisulcata	bisulcata	65	Pliensbachian	Emaciatum	P2	P949	P949		76.54	56.3	16.09	15.96	16.96	16.25	24.3612	24.3612		-0.5	2.54	0.01599	0.027	0.13	49	marl	NA	NA	NA	NA	NA
P2	2018.10.862	ref coll	no epirostrum	Peniche	Lemede Fm.	neanic	Passaloteuthididae	Passaloteuthis	P. bisulcata	bisulcata	66	Pliensbachian	Emaciatum	P2	P949	P949		71.42	54.81	12.51	12.45	12.88	12.75	20.4375	20.4375		-0.5	2.54	0.01599	0.027	0.13	49	marl	NA	NA	NA	NA	NA
P2	2018.10.863	ref coll	no epirostrum	Peniche	Lemede Fm.	neanic	Passaloteuthididae	Passaloteuthis	P. bisulcata	bisulcata	67	Pliensbachian	Emaciatum	P2	P949	P949		72.84	53.65	15.08	14.45	14.84	14.74	22.6958	22.6958		-0.5	2.54	0.01599	0.027	0.13	49	marl	NA	NA	NA	NA	NA
P2	2018.10.864	ref coll	no epirostrum	Peniche	Lemede Fm.	neanic	Passaloteuthididae	Passaloteuthis	P. bisulcata	bisulcata	68	Pliensbachian	Emaciatum	P2	P949	P949		79.51	56.2	13.94	13.88	14.8	14.25	22.1545	22.1545		-0.5	2.54	0.01599	0.027	0.13	49	marl	NA	NA	NA	NA	NA
P2	2018.10.865	ref coll	no epirostrum	Peniche	Lemede Fm.	neanic	Passaloteuthididae	Passaloteuthis	P. bisulcata	bisulcata	69	Pliensbachian	Emaciatum	P2	P949	P949		79.68	48.99	15.16	15.17	16.52	16.66	22.418	22.418		-0.5	2.54	0.01599	0.027	0.13	49	marl	NA	NA	NA	NA	NA
P2	2018.10.866	ref coll	no epirostrum	Peniche	Lemede Fm.	neanic	Passaloteuthididae	Passaloteuthis	P. bisulcata	bisulcata	70	Pliensbachian	Emaciatum	P2	P949	P949		51.61				12.17	12.01	0			-0.5	2.54	0.01599	0.027	0.13	49	marl	NA	NA	NA	NA	NA
P2	2018.10.867	ref coll	no epirostrum	Peniche	Lemede Fm.	juvenile	Passaloteuthididae	Passaloteuthis	P. bisulcata	bisulcata	71	Pliensbachian	Emaciatum	P2	P949	P949		24.96				8	8	0			-0.5	2.54	0.01599	0.027	0.13	49	marl	NA	NA	NA	NA	NA
P2	2018.10.868	ref coll	no epirostrum	Peniche	Lemede Fm.	juvenile	Passaloteuthididae	Passaloteuthis	P. bisulcata	bisulcata	72	Pliensbachian	Emaciatum	P2	P949	P949		21.64	14.1	5.08	4.86	5.25	5.08	7.0346	7.0346		-0.5	2.54	0.01599	0.027	0.13	49	marl	NA	NA	NA	NA	NA
P2	2018.10.869	ref coll	no epirostrum	Peniche	Lemede Fm.	juvenile	Passaloteuthididae	Passaloteuthis	P. bisulcata	bisulcata	73	Pliensbachian	Emaciatum	P2	P949	P949		24.37				5.97	5.85	0			-0.5	2.54	0.01599	0.027	0.13	49	marl	NA	NA	NA	NA	NA
P2	2018.10.870	ref coll	no epirostrum	Peniche	Lemede Fm.	adult		Bairstowius	Bairstowius sp. A	Bairstowius sp. A	74	Pliensbachian	Emaciatum	P2	P949	P949		45.67				5.29	4.67	0			-0.5	2.54	0.01599	0.027	0.13	49	marl	NA	NA	NA	NA	NA
P2	2018.10.871	ref coll	no epirostrum	Peniche	Lemede Fm.	neanic		Bairstowius	Bairstowius sp. A	Bairstowius sp. A	75	Pliensbachian	Emaciatum	P2	P949	P949		41.78				5.1	4.8	0			-0.5	2.54	0.01599	0.027	0.13	49	marl	NA	NA	NA	NA	NA
P2	2018.10.872	ref coll	no epirostrum	Peniche	Lemede Fm.	neanic		Bairstowius	Bairstowius sp. A	Bairstowius sp. A	76	Pliensbachian	Emaciatum	P2	P949	P949		45.67						0			-0.5	2.54	0.01599	0.027	0.13	49	marl	NA	NA	NA	NA	NA
P2	2018.10.873	ref coll	no epirostrum	Peniche	Lemede Fm.	neanic		Bairstowius	Bairstowius sp. A	Bairstowius sp. A	77	Pliensbachian	Emaciatum	P2	P949	P949		41.78				4.67		0			-0.5	2.54	0.01599	0.027	0.13	49	marl	NA	NA	NA	NA	NA
P2	2018.10.874	ref coll	no epirostrum	Peniche	Lemede Fm.	neanic		Bairstowius	Bairstowius sp. A	Bairstowius sp. A	78	Pliensbachian	Emaciatum	P2	P949	P949		41.78		4.65	4.38			0			-0.5	2.54	0.01599	0.027	0.13	49	marl	NA	NA	NA	NA	NA
P2	2018.10.875	ref coll	no epirostrum	Peniche	Lemede Fm.	neanic		Bairstowius	Bairstowius sp. A	Bairstowius sp. A	79	Pliensbachian	Emaciatum	P2	P949	P949		37.22	27.76	4.72	4.28	4.34	4.26	8.24648	8.24648		-0.5	2.54	0.01599	0.027	0.13	49	marl	NA	NA	NA	NA	NA
P2	2018.10.876	ref coll	no epirostrum	Peniche	Lemede Fm.	neanic		Bairstowius	Bairstowius sp. A	Bairstowius sp. A	80	Pliensbachian	Emaciatum	P2	P949	P949		34.71	25.73	4.75	4.56	4.65	4.21	8.22936	8.22936		-0.5	2.54	0.01599	0.027	0.13	49	marl	NA	NA	NA	NA	NA
P2	2018.10.877	ref coll	no epirostrum	Peniche	Lemede Fm.	neanic		Bairstowius	Bairstowius sp. A	Bairstowius sp. A	81	Pliensbachian	Emaciatum	P2	P949	P949		31.5	23.97	4.61	4.85			8.12276	8.12276		-0.5	2.54	0.01599	0.027	0.13	49	marl	NA	NA	NA	NA	NA
P2	2018.10.878	ref coll	no epirostrum	Peniche	Lemede Fm.	indeterminable		Hastitidae	Hastitidae sp. indet.	Hastitidae sp. indet.	82	Pliensbachian	Emaciatum	P2	P949	P949		24.89				4.98	4.74	0			-0.5	2.54	0.01599	0.027	0.13	49	marl	NA	NA	NA	NA	NA
P2	2018.10.879	ref coll	no epirostrum	Peniche	Lemede Fm.	neanic		Bairstowius	Bairstowius sp. A	Bairstowius sp. A	83	Pliensbachian	Emaciatum	P2	P949	P949		24.89				4.38	4.38	0			-0.5	2.54	0.01599	0.027	0.13	49	marl	NA	NA	NA	NA	NA
P2	2018.10.880	ref coll	no epirostrum	Peniche	Lemede Fm.	neanic		Bairstowius	Bairstowius sp. A	Bairstowius sp. A	84	Pliensbachian	Emaciatum	P2	P949	P949		34.71						0			-0.5	2.54	0.01599	0.027	0.13	49	marl	NA	NA	NA	NA	NA
P2	2018.10.881	ref coll	no epirostrum	Peniche	Lemede Fm.	juvenile		Bairstowius	Bairstowius sp. A	Bairstowius sp. A	85	Pliensbachian	Emaciatum	P2	P949	P949		27.41	18.2	3.99	3.77	3.35	3.48	6.49325	6.49325		-0.5	2.54	0.01599	0.027	0.13	49	marl	NA	NA	NA	NA	NA
P2	2018.10.882	ref coll	no epirostrum	Peniche	Lemede Fm.	juvenile		Bairstowius	Bairstowius sp. A	Bairstowius sp. A	86	Pliensbachian	Emaciatum	P2	P949	P949		27.41	17.86	3.76	3.65	3.86	3.81	6.25827	6.25827		-0.5	2.54	0.01599	0.027	0.13	49	marl	NA	NA	NA	NA	NA
P2	2018.10.883	ref coll	no epirostrum	Peniche	Lemede Fm.	juvenile		Bairstowius	Bairstowius sp. A	Bairstowius sp. A	87	Pliensbachian	Emaciatum	P2	P949	P949		22.97	14.77	3.32	3.11	3.21	3.01	5.34269	5.34269		-0.5	2.54	0.01599	0.027	0.13	49	marl	NA	NA	NA	NA	NA
P2	2018.10.884	ref coll	no epirostrum	Peniche	Lemede Fm.	juvenile		Bairstowius	Bairstowius sp. A	Bairstowius sp. A	88	Pliensbachian	Emaciatum	P2	P949	P949		20.7				3.79	3.51	0			-0.5	2.54	0.01599	0.027	0.13	49	marl	NA	NA	NA	NA	NA
P2	2018.10.885	ref coll	no epirostrum	Peniche	Lemede Fm.	neanic		Bairstowius	Bairstowius sp. A	Bairstowius sp. A	89	Pliensbachian	Emaciatum	P2	P949	P949		37.48	31.52	4.53	4.51	4.51	4.51	8.63549	8.63549		-0.5	2.54	0.01599	0.027	0.13	49	marl	NA	NA	NA	NA	NA
P2	2018.10.886	2nd m2	no epirostrum	Peniche	Lemede Fm.	neanic		Bairstowius	Bairstowius sp. A	Bairstowius sp. A	90	Pliensbachian	Emaciatum	P2	P949	P949		58.15						0			-0.5	2.54	0.01599	0.027	0.13	49	marl	NA	NA	NA	NA	NA
P2	2018.10.887	2nd m2	no epirostrum	Peniche	Lemede Fm.	adult		Bairstowius	Bairstowius sp. A	Bairstowius sp. A	91	Pliensbachian	Emaciatum	P2	P949	P949		58.15	44.65	4.79	4.56			9.91685	9.91685		-0.5	2.54	0.01599	0.027	0.13	49	marl	NA	NA	NA	NA	NA
P1	2018.10.888	ref coll	no epirostrum	Peniche	Lemede Fm.	neanic	Passaloteuthididae	Passaloteuthis	P. milleri	milleri	1	Pliensbachain	Emaciatum	P1	P925	P925		52.38	25.81	8.44	8.37	18.95	18.67	12.2166	12.2166	1018.79	-0.65	2.97	NA	NA	NA	17	marl	NA	NA	NA	NA	NA
P1	2018.10.889	ref coll	no epirostrum	Peniche	Lemede Fm.	neanic	Passaloteuthididae	Passaloteuthis	P. milleri	milleri	2	Pliensbachain	Emaciatum	P1	P925	P925			26.08	9.48	8.84	9.6	8.86	12.9775	12.9775	1357.72	-0.65	2.97	NA	NA	NA	17	marl	NA	NA	NA	NA	NA
P1	2018.10.890	ref coll	no epirostrum	Peniche	Lemede Fm.	juvenile	Passaloteuthididae	Passaloteuthis	Passaloteuthis sp. juv	Passaloteuthis sp. juv	3	Pliensbachain	Emaciatum	P1	P925	P925		38.93	20.04	6.59	6.65	8.17	7.87	9.57638	9.57638	496.87	-0.65	2.97	NA	NA	NA	17	marl	NA	NA	NA	NA	NA
P1	2018.10.891	ref coll	no epirostrum	Peniche	Lemede Fm.	juvenile	Passaloteuthididae	Passaloteuthis	Passaloteuthis sp. juv	Passaloteuthis sp. juv	4	Pliensbachain	Emaciatum	P1	P925	P925								0			-0.65	2.97	NA	NA	NA	17	marl	NA	NA	NA	NA	NA
P1	2018.10.892	ref coll	no epirostrum	Peniche	Lemede Fm.	juvenile	Passaloteuthididae	Passaloteuthis	Passaloteuthis sp. juv	Passaloteuthis sp. juv	5	Pliensbachain	Emaciatum	P1	P925	P925		24.08	16.98	5.08	5.01	5.39	5.31	7.56043	7.56043	216.37	-0.65	2.97	NA	NA	NA	17	marl	NA	NA	NA	NA	NA
P1	2018.10.893	ref coll	no epirostrum	Peniche	Lemede Fm.	juvenile	Passaloteuthididae	Passaloteuthis	Passaloteuthis sp. juv	Passaloteuthis sp. juv	7	Pliensbachain	Emaciatum	P1	P925	P925		36.89	18.93	6.48	6.62	7.37	7.28	9.32956	9.32956	440.07	-0.65	2.97	NA	NA	NA	17	marl	NA	NA	NA	NA	NA
P1	2018.10.894	ref coll	no epirostrum	Peniche	Lemede Fm.	adult	Passaloteuthididae	Passaloteuthis	P. milleri	milleri	8	Pliensbachain	Emaciatum	P1	P925	P925			23.78	11.76	10.96	11.88	10.67	14.5259	14.5259	2262.97	-0.65	2.97	NA	NA	NA	17	marl	NA	NA	NA	NA	NA
P1	2018.10.895	ref coll	no epirostrum	Peniche	Lemede Fm.	adult	Passaloteuthididae	Passaloteuthis	P. milleri	milleri	9	Pliensbachain	Emaciatum	P1	P925	P925		85.92	45.34	12.09	11.59	18.16	17.08	18.521	18.521	3256.43	-0.65	2.97	NA	NA	NA	17	marl	NA	NA	NA	NA	NA
P1	2018.10.896	ref coll	no epirostrum	Peniche	Lemede Fm.	neanic	Passaloteuthididae	Passaloteuthis	P. milleri	milleri	10	Pliensbachain	Emaciatum	P1	P925	P925			31.5	10.49	10.11			14.949	14.949	2122.1	-0.65	2.97	NA	NA	NA	17	marl	NA	NA	NA	NA	NA
P1	2018.10.897	ref coll	no epirostrum	Peniche	Lemede Fm.	neanic	Passaloteuthididae	Passaloteuthis	P. bisulcata	bisulcata	11	Pliensbachain	Emaciatum	P1	P925	P925		54.03	31.77	12.81	12.52	12.81	12.52	17.2077	17.2077		-0.65	2.97	NA	NA	NA	17	marl	NA	NA	NA	NA	NA
P1	2018.10.898	ref coll	no epirostrum	Peniche	Lemede Fm.	adult	Passaloteuthididae	Passaloteuthis	P. milleri	milleri	12	Pliensbachain	Emaciatum	P1	P925	P925		65.57	40.09	9.89	9.27	15.36	14.65	15.4325	15.4325	2140.55	-0.65	2.97	NA	NA	NA	17	marl	NA	NA	NA	NA	NA
P1	2018.10.899	ref coll	no epirostrum	Peniche	Lemede Fm.	adult	Passaloteuthididae	Passaloteuthis	P. milleri	milleri	13	Pliensbachain	Emaciatum	P1	P925	P925		73.46	45.22	9.25	9.08	15.21	14.44	15.6022	15.6022	2043.43	-0.65	2.97	NA	NA	NA	17	marl	NA	NA	NA	NA	NA
P1	2018.10.900	ref coll	no epirostrum	Peniche	Lemede Fm.	juvenile	Passaloteuthididae	Passaloteuthis	P. bisulcata	bisulcata	14	Pliensbachain	Emaciatum	P1	P925	P925		68.45	37.1	9.01	8.75	14.43	13.85	14.3011	14.3011	1899.55	-0.65	2.97	NA	NA	NA	17	marl	NA	NA	NA	NA	NA
P1	2018.10.901	ref coll	no epirostrum	Peniche	Lemede Fm.	neanic	Passaloteuthididae	Passaloteuthis	P. milleri	milleri	15	Pliensbachain	Emaciatum	P1	P925	P925		52.35	31.78	8.3	7.78	14.15	13.81	12.7078	12.7078	1168.08	-0.65	2.97	NA	NA	NA	17	marl	NA	NA	NA	NA	NA
P1	2018.10.902	ref coll	no epirostrum	Peniche	Lemede Fm.	juvenile	Passaloteuthididae	Passaloteuthis	P. bisulcata	bisulcata	16	Pliensbachain	Emaciatum	P1	P925	P925		55.16	33.77	9.6	8.9	15.21	14.52	14.2363	14.2363	1531.6	-0.65	2.97	NA	NA	NA	17	marl	NA	NA	NA	NA	NA
P1	2018.10.903	ref coll	no epirostrum	Peniche	Lemede Fm.	juvenile	Passaloteuthididae	Passaloteuthis	P. bisulcata	bisulcata	17	Pliensbachain	Emaciatum	P1	P925	P925			31.03	9.74	9.18	15.08	14.2	14.0517	14.0517	1472.1	-0.65	2.97	NA	NA	NA	17	marl	NA	NA	NA	NA	NA
P1	2018.10.904	ref coll	no epirostrum	Peniche	Lemede Fm.	neanic	Passaloteuthididae	Passaloteuthis	P. milleri	milleri	18	Pliensbachain	Emaciatum	P1	P925	P925		47.63	29.54	9	8.77	14.04	14.52	13.2602	13.2602	1287.8	-0.65	2.97	NA	NA	NA	17	marl	NA	NA	NA	NA	NA
P1	2018.10.905	ref coll	no epirostrum	Peniche	Lemede Fm.	juvenile	Passaloteuthididae	Passaloteuthis	P. bisulcata	bisulcata	20	Pliensbachain	Emaciatum	P1	P925	P925			34.47	8.8	8.38	13.91	13.6	13.6476	13.6476	1346.18	-0.65	2.97	NA	NA	NA	17	marl	NA	NA	NA	NA	NA
P1	2018.10.906	ref coll	no epirostrum	Peniche	Lemede Fm.	juvenile	Passaloteuthididae	Passaloteuthis	P. bisulcata	bisulcata	21	Pliensbachain	Emaciatum	P1	P925	P925		35.93	22.49	7.19	7.02			10.4316	10.4316	596.75	-0.65	2.97	NA	NA	NA	17	marl	NA	NA	NA	NA	NA
P1	2018.10.907	ref coll	no epirostrum	Peniche	Lemede Fm.	juvenile	Passaloteuthididae	Passaloteuthis	P. bisulcata	bisulcata	22	Pliensbachain	Emaciatum	P1	P925	P925			25.37	7.79	7.58			11.4422	11.4422	768.88	-0.65	2.97	NA	NA	NA	17	marl	NA	NA	NA	NA	NA
P1	2018.10.908	ref coll	no epirostrum	Peniche	Lemede Fm.	juvenile	Passaloteuthididae	Passaloteuthis	P. bisulcata	bisulcata	23	Pliensbachain	Emaciatum	P1	P925	P925			23.29	7.38	7.33			10.8005	10.8005	611.85	-0.65	2.97	NA	NA	NA	17	marl	NA	NA	NA	NA	NA
P1	2018.10.909	ref coll	no epirostrum	Peniche	Lemede Fm.	neanic		Bairstowius	Bairstowius sp. A	Bairstowius sp. A	25	Pliensbachain	Emaciatum	P1	P925	P925		45.84	33.84	5.02	4.46	5.26	4.85	9.11639	9.11639	599.34	-0.65	2.97	NA	NA	NA	17	marl	NA	NA	NA	NA	NA
P1	2018.10.910	ref coll	no epirostrum	Peniche	Lemede Fm.	neanic		Bairstowius	Bairstowius sp. A	Bairstowius sp. A	26	Pliensbachain	Emaciatum	P1	P925	P925		43.36	39.53	4.02	3.83			8.47456	8.47456		-0.65	2.97	NA	NA	NA	17	marl	NA	NA	NA	NA	NA
P1	2018.10.911	ref coll	no epirostrum	Peniche	Lemede Fm.	neanic		Bairstowius	Bairstowius sp. A	Bairstowius sp. A	27	Pliensbachain	Emaciatum	P1	P925	P925		43.44	33.13	3.73	3.49	3.91	3.79	7.5553	7.5553	345.21	-0.65	2.97	NA	NA	NA	17	marl	NA	NA	NA	NA	NA
P1	2018.10.912	ref coll	no epirostrum	Peniche	Lemede Fm.	neanic		Bairstowius	Bairstowius sp. A	Bairstowius sp. A	29	Pliensbachain	Emaciatum	P1	P925	P925		41.98	32.05	3.84	3.6	4.07	3.74	7.62349	7.62349	430.95	-0.65	2.97	NA	NA	NA	17	marl	NA	NA	NA	NA	NA
P1	2018.10.913	ref coll	no epirostrum	Peniche	Lemede Fm.	neanic		Bairstowius	Bairstowius sp. A	Bairstowius sp. A	30	Pliensbachain	Emaciatum	P1	P925	P925		41	33.9	3.42	3.21	3.38	3.37	7.193	7.193	345.51	-0.65	2.97	NA	NA	NA	17	marl	NA	NA	NA	NA	NA
P1	2018.10.914	ref coll	no epirostrum	Peniche	Lemede Fm.	juvenile		Bairstowius	Bairstowius sp. A	Bairstowius sp. A	31	Pliensbachain	Emaciatum	P1	P925	P925		33.54	22.9	3.31	3.5	3.48	3.48	6.42555	6.42555	208.58	-0.65	2.97	NA	NA	NA	17	marl	NA	NA	NA	NA	NA
P1	2018.10.915	ref coll	no epirostrum	Peniche	Lemede Fm.	juvenile		Bairstowius	Bairstowius sp. A	Bairstowius sp. A	32	Pliensbachain	Emaciatum	P1	P925	P925		34.63	24.44	3.46	3.31	3.51	3.28	6.54137	6.54137	206.77	-0.65	2.97	NA	NA	NA	17	marl	NA	NA	NA	NA	NA
P1	2018.10.916	ref coll	no epirostrum	Peniche	Lemede Fm.	juvenile		Bairstowius	Bairstowius sp. A	Bairstowius sp. A	33	Pliensbachain	Emaciatum	P1	P925	P925			21.26	3.25	3.09			5.9768	5.9768	197.03	-0.65	2.97	NA	NA	NA	17	marl	NA	NA	NA	NA	NA
P1	2018.10.917	ref coll	epirostrum	Peniche	Lemede Fm.	adult		Bairstowius	Bairstowius sp. A	Bairstowius sp. A	34	Pliensbachain	Emaciatum	P1	P925	P925						4.98	4.95	0			-0.65	2.97	NA	NA	NA	17	marl	NA	NA	NA	NA	NA
P1	2018.10.918	ref coll	no epirostrum	Peniche	Lemede Fm.	juvenile		Bairstowius	Bairstowius sp. A	Bairstowius sp. A	35	Pliensbachain	Emaciatum	P1	P925	P925		19.41	14.82	2.56	2.6	2.58	2.53	4.62048	4.62048	74.89	-0.65	2.97	NA	NA	NA	17	marl	NA	NA	NA	NA	NA
P1	2018.10.919	ref coll	no epirostrum	Peniche	Lemede Fm.	neanic		Bairstowius	Bairstowius sp. A	Bairstowius sp. A	36	Pliensbachain	Emaciatum	P1	P925	P925		41.61	25.92	4.22	4.1	4.85	5.24	7.65439	7.65439	305.19	-0.65	2.97	NA	NA	NA	17	marl	NA	NA	NA	NA	NA
P1	2018.10.920	ref coll	no epirostrum	Peniche	Lemede Fm.	neanic		Bairstowius	Bairstowius sp. A	Bairstowius sp. A	37	Pliensbachain	Emaciatum	P1	P925	P925			36.18	3.83	3.56			7.90143	7.90143	450.86	-0.65	2.97	NA	NA	NA	17	marl	NA	NA	NA	NA	NA
P1	2018.10.921	ref coll	no epirostrum	Peniche	Lemede Fm.	juvenile	Passaloteuthididae	Passaloteuthis	P. bisulcata	bisulcata	38	Pliensbachain	Emaciatum	P1	P925	P925		38.06				7.27	7.27	0			-0.65	2.97	NA	NA	NA	17	marl	NA	NA	NA	NA	NA
P1	2018.10.922	ref coll	no epirostrum	Peniche	Lemede Fm.	juvenile	Passaloteuthididae	Passaloteuthis	Passaloteuthis sp. juv	Passaloteuthis sp. juv	39	Pliensbachain	Emaciatum	P1	P925	P925		34.65	25.05	6.99	6.7			10.5468	10.5468	668.19	-0.65	2.97	NA	NA	NA	17	marl	NA	NA	NA	NA	NA
P1	2018.10.923	ref coll	no epirostrum	Peniche	Lemede Fm.	juvenile	Passaloteuthididae	Passaloteuthis	Passaloteuthis sp. juv	Passaloteuthis sp. juv	40	Pliensbachain	Emaciatum	P1	P925	P925			18.59	6.34	5.9			8.85945	8.85945	368.26	-0.65	2.97	NA	NA	NA	17	marl	NA	NA	NA	NA	NA
P1	2018.10.924	ref coll	no epirostrum	Peniche	Lemede Fm.	juvenile	Passaloteuthididae	Passaloteuthis	P. bisulcata	bisulcata	41	Pliensbachain	Emaciatum	P1	P925	P925		45.94	32.86	8.1	7.84	8.21	8.21	12.7788	12.7788		-0.65	2.97	NA	NA	NA	17	marl	NA	NA	NA	NA	NA
P1	2018.10.925	ref coll	no epirostrum	Peniche	Lemede Fm.	neanic	Passaloteuthididae	Passaloteuthis	P. milleri	milleri	42	Pliensbachain	Emaciatum	P1	P925	P925		35.49	28.35	8.77	8.77			12.9673	12.9673		-0.65	2.97	NA	NA	NA	17	marl	NA	NA	NA	NA	NA
P1	2018.10.926	ref coll	no epirostrum	Peniche	Lemede Fm.	juvenile	Passaloteuthididae	Passaloteuthis	P. bisulcata	bisulcata	43	Pliensbachain	Emaciatum	P1	P925	P925		42.42	30.4	9.9	9.9	10.65	10.65	14.3896	14.3896		-0.65	2.97	NA	NA	NA	17	marl	NA	NA	NA	NA	NA
P1	2018.10.927	ref coll	no epirostrum	Peniche	Lemede Fm.	juvenile	indeterminable	indeterminable	indeterminable	indeterminable	44	Pliensbachain	Emaciatum	P1	P925	P925			20.66	6.07	5.99			9.09038	9.09038	364.05	-0.65	2.97	NA	NA	NA	17	marl	NA	NA	NA	NA	NA
P1	2018.10.928	ref coll	no epirostrum	Peniche	Lemede Fm.	juvenile	Passaloteuthididae	Passaloteuthis	P. bisulcata	bisulcata	45	Pliensbachain	Emaciatum	P1	P925	P925			33.5	7.84	7.74			12.6678	12.6678	1058.07	-0.65	2.97	NA	NA	NA	17	marl	NA	NA	NA	NA	NA
P1	2018.10.929	ref coll	epirostrum	Peniche	Lemede Fm.	adult		Bairstowius	Bairstowius sp. A	Bairstowius sp. A	46	Pliensbachain	Emaciatum	P1	P925	P925		50.36	39.25	5	4.52	4.86	4.44	9.60836	9.60836		-0.65	2.97	NA	NA	NA	17	marl	NA	NA	NA	NA	NA
P1	2018.10.930	ref coll	no epirostrum	Peniche	Lemede Fm.	adult		Bairstowius	Bairstowius sp. A	Bairstowius sp. A	47	Pliensbachain	Emaciatum	P1	P925	P925						4.61	4.4	0			-0.65	2.97	NA	NA	NA	17	marl	NA	NA	NA	NA	NA

## Sheet: TS2 log ratio
	Table S2 – Log return, sample size and results of the statistical tests on the differences in the median of pairs of beds. The significance level was p < 0.05. U test= Mann-Whitney U test; K-S test= Kolmogorov-Smirnov test.
		From interval	To interval	Temporal resolution	Taxon	Age	Phase1	Phase2	s1	s2	proportional change in geometric mean	proportional change (%) in geometric mean	proportional change in volume	proportional change (%) in volume	n	n1	n2	p.value	Statistic	p.value	Statistic
belemnite	median GM	P925 (Emaciatum)	P949 (Emaciatum)	bed	Belemnitida		background	background	10.8005	9.42723	-0.135989	-13.5989	-0.407966	-40.7966	86	39	47	0.05865	K-S test	0.7692	U-test
belemnite	median GM	P949 (Emaciatum)	P961 (Emaciatum)	bed	Belemnitida		background	background	9.42723	8.86356	-0.0616536	-6.16536	-0.184961	-18.4961	85	47	38	0.1156	K-S test	0.3349	U-test
belemnite	median GM	P961 (Emaciatum)	P982 (Emaciatum)	bed	Belemnitida		background	background	8.86356	9.44641	0.0636855	6.36855	0.191057	19.1057	122	38	84	0.7399	K-S test	0.5468	U-test
belemnite	median GM	P982 (Emaciatum)	P984 (Polymorphum)	bed	Belemnitida		background	crisis	9.44641	8.26931	-0.133083	-13.3083	-0.399248	-39.9248	148	84	64	0.009568	K-S test	0.04042	U-test
belemnite	median GM	P984 (Polymorphum)	P8 (Polymorphum)	bed	Belemnitida		crisis	survival	8.26931	8.75732	0.0573385	5.73385	0.172015	17.2015	99	64	35	0.5935	K-S test	0.7226	U-test
belemnite	median GM	P8 (Polymorphum)	P12 (Polymorphum)	bed	Belemnitida		survival	recovery	8.75732	8.93769	0.0203867	2.03867	0.06116	6.116	53	35	18	0.6526	K-S test	0.386	U-test
belemnite	median GM	P12 (Polymorphum)	P14 (Polymorphum)	bed	Belemnitida		recovery	recovery	8.93769	9.44006	0.0546856	5.46856	0.164057	16.4057	55	18	37	0.971	K-S test	0.9348	U-test
belemnite	median GM	P14 (Polymorphum)	P20 (Polymorphum)	bed	Belemnitida		recovery	recovery	9.44006	11.1201	0.163791	16.3791	0.491373	49.1373	60	37	23	0.03685	K-S test	0.03057	U-test
belemnite	median GM	P20 (Polymorphum)	P133 (Levisoni)	bed	Belemnitida		recovery	recovery	11.1201	20.0591	0.589928	58.9928	1.76978	176.978	25	23	2	0.06667	K-S test	0.04	U-test
belemnite	median GM	P925 (Emaciatum)	P949 (Emaciatum)	bed	Bairstowius sp.		background	background	7.5894	8.07697	0.062265	6.2265	0.186795	18.6795	36	12	24	0.3201	K-S test	0.2651	U-test
belemnite	median GM	P949 (Emaciatum)	P961 (Emaciatum)	bed	Bairstowius sp.		background	background	8.07697	7.62287	-0.0578646	-5.78646	-0.173594	-17.3594	39	24	15	0.9459	K-S test	0.9432	U-test
belemnite	median GM	P949 (Emaciatum)	P982 (Emaciatum)	bed	Hastitidae		background	background	8.67905	6.23068	-0.331427	-33.1427	-0.994282	-99.4282	12	1	11	0.1667	K-S test	0.1667	U-test
belemnite	median GM	P982 (Emaciatum)	P984 (Polymorphum)	bed	Hastitidae		background	crisis	6.23068	6.72479	0.076316	7.6316	0.228948	22.8948	17	11	6	0.9738	K-S test	0.6605	U-test
belemnite	median GM	P961 (Emaciatum)	P982 (Emaciatum)	bed	Parapassaloteuthis sp.		background	background	10.6172	9.22563	-0.140494	-14.0494	-0.421482	-42.1482	7	2	5	1	K-S test	1	U-test
belemnite	median GM	P982 (Polymorphum)	P8 (Polymorphum)	bed	Parapassaloteuthis sp.		crisis	survival	9.22563	10.1091	0.0914528	9.14528	0.274358	27.4358	10	5	5	0.873	K-S test	1	U-test
belemnite	median GM	P8 (Polymorphum)	P12 (Polymorphum)	bed	Parapassaloteuthis sp.		survival	recovery	10.1091	11.5814	0.135961	13.5961	0.407882	40.7882	7	5	2	0.5714	K-S test	0.5714	U-test
belemnite	median GM	P12 (Polymorphum)	P14 (Polymorphum)	bed	Parapassaloteuthis sp.		recovery	recovery	11.5814	11.4921	-0.00773592	-0.773592	-0.0232078	-2.32078	4	2	2	1	K-S test	1	U-test
belemnite	median GM	P14 (Polymorphum)	P20 (Polymorphum)	bed	Parapassaloteuthis sp.		recovery	recovery	11.4921	8.17984	-0.339991	-33.9991	-1.01997	-101.997	3	2	1	0.6667	K-S test	0.6667	U-test
belemnite	median GM	P925 (Emaciatum)	P949 (Emaciatum)	bed	Passaloteuthis		background	background	12.9724	20.2277	0.444228	44.4228	1.33268	133.268	48	26	22	0.0001539	K-S test	0.0003717	U-test
belemnite	median GM	P949 (Emaciatum)	P961 (Emaciatum)	bed	Passaloteuthis		background	background	20.2277	11.335	-0.579157	-57.9157	-1.73747	-173.747	37	22	15	0.009624	K-S test	0.007753	U-test
belemnite	median GM	P961 (Emaciatum)	P982 (Emaciatum)	bed	Passaloteuthis		background	background	11.335	20.2489	0.580206	58.0206	1.74062	174.062	30	15	15	0.07546	K-S test	0.005704	U-test
belemnite	median GM	P982 (Emaciatum)	P984 (Polymorphum)	bed	Passaloteuthis		background	crisis	20.2489	18.8551	-0.0713159	-7.13159	-0.213948	-21.3948	33	15	18	0.5737	K-S test	0.7891	U-test
belemnite	median GM	P984 (Polymorphum)	P8 (Polymorphum)	bed	Passaloteuthis		crisis	survival	18.8551	6.32193	-1.09276	-109.276	-3.27828	-327.828	35	18	17	0.002275	K-S test	0.0002177	U-test
belemnite	median GM	P8 (Polymorphum)	P12 (Polymorphum)	bed	Passaloteuthis		survival	recovery	6.32193	10.092	0.467723	46.7723	1.40317	140.317	24	17	7	0.1639	K-S test	0.2094	U-test
belemnite	median GM	P12 (Polymorphum)	P14 (Polymorphum)	bed	Passaloteuthis		recovery	recovery	10.092	15.0226	0.397811	39.7811	1.19343	119.343	14	7	7	0.5752	K-S test	0.3176	U-test
belemnite	median GM	P14 (Polymorphum)	P20 (Polymorphum)	bed	Passaloteuthis		recovery	recovery	15.0226	15.7217	0.0454823	4.54823	0.136447	13.6447	10	7	3	0.7	K-S test	1	U-test
belemnite	median GM	P961 (Emaciatum)	P982 (Emaciatum)	bed	Pseudohastites longiformis		background	background	10.8149	9.44641	-0.135287	-13.5287	-0.405862	-40.5862	58	6	52	0.4468	K-S test	0.2613	U-test
belemnite	median GM	P982 (Emaciatum)	P984 (Polymorphum)	bed	Pseudohastites longiformis		background	crisis	9.44641	7.97525	-0.169291	-16.9291	-0.507872	-50.7872	88	52	36	2.717e-05	K-S test	4.382e-05	U-test
belemnite	median GM	P984 (Polymorphum)	P8 (Polymorphum)	bed	Pseudohastites longiformis		crisis	survival	7.97525	8.92533	0.112549	11.2549	0.337647	33.7647	50	36	14	0.02164	K-S test	0.02409	U-test
belemnite	median GM	P8 (Polymorphum)	P12 (Polymorphum)	bed	Pseudohastites longiformis		survival	recovery	8.92533	7.99344	-0.110272	-11.0272	-0.330815	-33.0815	23	14	9	0.4523	K-S test	0.4029	U-test
belemnite	median GM	P12 (Polymorphum)	P14 (Polymorphum)	bed	Pseudohastites longiformis		recovery	recovery	7.99344	8.8907	0.106385	10.6385	0.319154	31.9154	37	9	28	0.7201	K-S test	0.7676	U-test
belemnite	median GM	P14 (Polymorphum)	P20 (Polymorphum)	bed	Pseudohastites longiformis		recovery	recovery	8.8907	10.5172	0.168007	16.8007	0.504021	50.4021	47	28	19	0.001257	K-S test	0.0003745	U-test
belemnite	median GM	P20 (Polymorphum)	P133 (Levisoni)		Passaloteuthis-Acrocoelites lineage		recovery	recovery	15.7217	26.0394	0.50457	50.457	1.51371	151.371	4	3	1	0.5	K-S test	0.5	U-test
belemnite	median GM	P961 (Emaciatum)	P982 (Emaciatum)		Bairstowius-Pseudohastites lineage		background	background	7.62287	9.44641	0.214482	21.4482	0.643445	64.3445	67	15	52	0.002736	K-S test	0.94	U-test
belemnite	median GM	Emaciatum	Polymorphum		Belemnitida		background	crisis	9.5091	8.9435	-0.0613228	-6.13228	-0.183968	-18.3968	385	208	177	0.02324	K-S test	0.01962	U-test
belemnite	median GM	Polymorphum	Levisoni		Belemnitida		crisis	recovery	8.9435	20.0591	0.807754	80.7754	2.42326	242.326	179	177	2	0.05461	K-S test	0.04156	U-test
belemnite	median GM	Emaciatum	Polymorphum		Pseudohastites longiformis		background	crisis	9.577	8.81312	-0.0831228	-8.31228	-0.249369	-24.9369	164	58	106	0.01879	K-S test	0.003442	U-test
belemnite	median GM	Emaciatum	Polymorphum		Hastitidae		background	crisis	6.55825	6.72479	0.0250769	2.50769	0.0752307	7.52307	18	12	6	0.9999	K-S test	0.8916	U-test
belemnite	median GM	Emaciatum	Polymorphum		Parapassaloteuthis sp.		background	crisis	9.22563	10.7483	0.152759	15.2759	0.458277	45.8277	17	7	10	0.3782	K-S test	0.8125	U-test
belemnite	median GM	Emaciatum	Polymorphum		Passaloteuthis		background	crisis	14.9514	14.7636	-0.0126456	-1.26456	-0.0379369	-3.79369	130	78	52	0.09304	K-S test	0.06485	U-test
belemnite	median GM	Emaciatum	Polymorphum		Passaloteuthis-Acrocoelites lineage		crisis	recovery	14.9514	14.7636	-0.0126456	-1.26456	-0.0379369	-3.79369	130	78	52	0.09304	K-S test	0.06485	U-test
belemnite	median GM	Polymorphum	Levisoni		Passaloteuthis-Acrocoelites lineage		crisis	recovery	14.7636	26.0394	0.567447	56.7447	1.70234	170.234	53	52	1	0.03774	K-S test	0.09552	U-test
belemnite	median GM	Emaciatum	Polymorphum		Bairstowius - Pseudohastites longiformis		background	crisis	8.53482	8.81312	0.0320882	3.20882	0.0962645	9.62645	215	109	106	0.6924	K-S test	0.8205	U-test
belemnite	median GM	P961 (Emaciatum)	P982 (Emaciatum)	bed	adults Pseudohastites		background	background	11.8555	10.4832	-0.123017	-12.3017	-0.369052	-36.9052	43	5	38	0.5862	K-S test	0.2719	U-test
belemnite	median GM	P982 (Emaciatum)	P984 (Polymorphum)	bed	adults Pseudohastites		background	crisis	10.4832	8.46077	-0.214337	-21.4337	-0.643011	-64.3011	61	38	23	2.605e-06	K-S test	3.98e-07	U-test
belemnite	median GM	P984 (Polymorphum)	P8 (Polymorphum)	bed	adults Pseudohastites		crisis	survival	8.46077	9.34723	0.0996399	9.96399	0.29892	29.892	33	23	10	0.05616	K-S test	0.01253	U-test
belemnite	median GM	P8 (Polymorphum)	P12 (Polymorphum)	bed	adults Pseudohastites		survival	recovery	9.34723	8.9435	-0.0441528	-4.41528	-0.132458	-13.2458	15	10	5	0.6547	K-S test	0.8591	U-test
belemnite	median GM	P12 (Polymorphum)	P14 (Polymorphum)	bed	adults Pseudohastites		recovery	recovery	8.9435	9.8934	0.100941	10.0941	0.302824	30.2824	21	5	16	0.4365	K-S test	0.7798	U-test
belemnite	median GM	P14 (Polymorphum)	P20 (Polymorphum)	bed	adults Pseudohastites		recovery	recovery	9.8934	10.8186	0.0894035	8.94035	0.268211	26.8211	32	16	16	0.035	K-S test	0.026	U-test

## Sheet: TS3 variation part
Tabela S3 – Partitioning analysis results highlighting the relative variation fractions (proportions) of belemnites body size explained by taxonomic composition, beds and ontogeny for the whole time-series and for the pair-to-pair analysis. Bold indicates a minimum of 90 % statistical significance level.
		fraction a	fraction b	fraction c	fractions d+e+f+g
Pairs of beds	Residuals	Taxonomic composition	Beds	Ontogeny	Interaction
P1-P2	0.21	0.62	0.01	0.19	0.04
P2-P3	0.25	0.54	0.01	0.17	0.02
P3-P4	0.25	0.46	0	0.17	0.12
P4-P5	0.2	0.49	0.01	0.11	0.21
	-	p value = 0.001	p value = 0.023	p value = 0.001	-
P5-P6	0.29	0.4	0.01	0.2	0.12
P6-P7	0.49	0.2	0.02	0.33	0
P7-P8	0.39	0.48	0	0.21	0
P8-P9	0.35	0.45	0.02	0.2	0.04
P9-P10	0.18	0.27	0	0.09	0.45
Whole time-series	0.26	0.47	0.02	0.17	0.07
	-	p value = 0.001	p value = 0.001	p value = 0.001	-

## Sheet: TS4 GLS models
	Table S4a - Details of GLS regression analysis comparing belemnite body–size and the environmental parameters: a – details of the selected GLS models, after correcting for lithology and abundance																				Table S4b - Details of the selected GLS models, without correcting for lithology and abundance (raw data).
	Model	Coefficients																			Model	Coefficients
			Value	Std.Error	t-value	p-value	degrees of freedom	residual															Value	Std.Error	t-value	p-value	degrees of freedom	residual
	#5	Intercept	2.44	1.48	1.64	0.1019	340	338													#5	Intercept	14.53	1.48	9.82	0	340	338
	Assemblage	δ18O	2.04	1.19	1.72	0.061	-														Assemblage	δ18O	3.17	1.18	2.68	0.0077	-	-
	#15	Intercept	0.31	0.23	1.32	0.1904	160	158													#4	Intercept	11.59	1.25	9.31	0	160	157
	Ps. longiformis	Hg.TOC	-2	0.93	-2.14	0.0335	-														Ps. longiformis	Hg.TOC	-2.29	1.24	-185	0.0669	-
																						δ18O	1.52	1.02	1.49	0.14	-
	#5	Intercept	0.43	0.94	0.46	0.6458	101	99													#5	Intercept	23.18	2.63	8.82	0	101	98
	P. bisulcata	Hg.TOC	-3.15	4.02	-0.78	0.4358	-														P. bisulcata	Hg.TOC	13.17	5.68	2.32	0.0226	-
																						δ18O	8.59	2.47	3.48	0.0008	-
	Table S4c: Full list of the analysed models for assemblage and species scales, with AICc scores and delta values indicated, together with the p-values for the models with the smaller AICc score.
		model no.	null	1	2	3	4	5	6	7
		model		full	d18O+d13C	Hg.TOC+d13C	Hg.TOC+d18O	d18O	Hg.TOC	dC13
	Assemblage: Raw data
		AICc scores	1926.04	1923.94	1922.93	1928.92	1921.98	1920.95	1927.55	1927.79
		delta	5.087	2.993	1.975	7.972	1.026	0	6.597	6.84
		p-value						0.0077
		Assemblage: data corrected for lithology and abundance
		AICc scores	1921.87	1924.88	1922.91	1922.84	1924.53	1920.92	1923.22	1923.62
		delta	0.944	3.961	1.989	1.915	3.609	0	2.298	2.695
		p-value						0.0861
	Ps. longiformis: Raw data
		AICc scores	681.383	673.641	672.667	672.642	671.552	672.87	671.715	683.331
		delta	9.8314	2.0896	1.1153	1.0901	0	1.3188	0.1633	11.7797
		p value					0.0009
		Ps. longiformis: data corrected for lithology and abundance
		AICc scores	671.374	671.812	669.736	670.881	670.171	669.37	668.866	673.091
		delta	2.508	2.9463	0.8699	2.0156	1.3052	0.5047	0	4.2251
		p value							0.0327
	Passaloteuthis genus: Raw data
		AICc scores	621.141	616.639	617.608	623.276	614.975	617.803	623.138	621.186
		delta	6.1669	1.6645	2.6338	8.301	0	2.8284	8.1635	6.2116
		p value					0.0056
		Passalotetuhis genus: data corrected for lithology and abundance
		AICc scores	607.97	613.458	611.871	611.298	611.551	609.785	609.431	610.007
		delta	-1.4609	4.0273	2.4406	1.8668	2.1205	0.3537	0	0.5758
		p value							0.4306

## Sheet: TS5
		Model no.	∆	AIC c scores	ANOVA p-value
	Assemblage
	GM ~ 1	null	5.09	1926.04	-
	GM ~ δ18O	5	0	1920.95	0.0077
	GM ~ δ18O + δ13Ccarb	2	1.97	1922.93
	GM ~ δ18O + Hg/TOC	4	1.03	1921.98
	Ps. longiformis
	GM ~ 1	null	9.83	681.38	-
	GM ~ δ18O + Hg/TOC	4	0	671.55	0.0009
	GM ~ δ18O + δ13Ccarb	2	1.12	672.67
	GM ~Hg/TOC+ δ13Ccarb	3	1.09	672.64
	GM ~ δ18O	5	1.32	672.87
	GM ~Hg/TOC	6	0.16	671.71
	P. bisulcata
	GM ~ 1	null	6.17	621.14	-
	GM ~ δ18O + Hg/TOC	4	0	614.97	0.0056
	GM ~ Hg/TOC +δ13Ccarb + δ18O	1	1.66	616.64

## Sheet: TS6 Rego et al. method
	boundary crossers	bed	GM median	n	boundary crossers	GM median	n			Passaloteuthis merged			(na removed)
																						original values							transformation of the total
	pre	P925	11.1213	38					all taxa	boundary crossers	all taxa	boundary crossers																									bed pairs	925-949	949-961	961-982	982-984	984-8	08_12	12_14	14_20	20_133
	post	P949	9.67204	46	pre	9.67204	46		P925	P925	P949	P949				assemblage size shift	disappearance of taxa effect	within-lineage effect	appearance of new taxa effect	total		bed pairs	disappearance of taxa effect	within-lineage effect	appearance of new taxa effect	assemblage size shift			disappearance of taxa effect	within-lineage effect	appearance of new taxa effect	assemblage size shift					assemblage size shift	-1.37325	-0.563668	0.582843	-1.17709	0.488007	0.180365	0.502374	1.68003	8.93898
	post	P961	8.63437	30	pre	11.335	23		10.8005	11.1213	9.42723	9.67204		background	P925	-1.37325	0.320855	-1.4493	-0.244812	-1.37325		925-949	0.320855	-1.4493	-0.244812	-1.37325			0.320855	1.4493	0.244812	2.01496					disappearance of taxa effect	15.9236	16.1948	56.684	3.989	92.1001	0	0	0	-35.6651
	post	P982	9.89385	72	pre	9.49743	79		P949	P949	P961	P961										949-961	0.244812	-1.03767	0.22919	-0.563668			0.244812	1.03767	0.22919	1.51167					within-lineage effect	-71.9267	-68.6439	-33.0535	-96.011	7.85583	100	100	99.9999	0
	post	P984	8.26931	64	pre	8.71877	54		9.42723	9.67204	8.86356	8.63437		background	P949	-0.563668	0.244812	-1.03767	0.22919	-0.563668		961-982	2.47143	-1.44114	-0.447448	0.582843			2.47143	1.44114	0.447448	4.36001					appearance of new taxa effect	-12.1497	15.1614	-10.2625	0	0.0440567	0	0	5.95227e-05	64.3349
	post	P8	8.75711	30	pre	8.75732	35		P961		P982	P982										982-984	0.051025	-1.22812	0	-1.17709			0.051025	1.22812	0	1.27914
	post	P12	8.93769	18	pre	8.93769	18		8.86356	11.335	9.44641	9.89385		background	961	0.582843	2.47143	-1.44114	-0.447448	0.582843		984-8	0.449455	0.038337	0.000215	0.488007			0.449455	0.038337	0.000215	0.488007
	post	P14	9.44006	37	pre	9.44006	37		P982		P984	P984										08_12	0	0.180365	0	0.180365			0	0.180365	0	0.180365
	post	P20	11.1201	23	pre				9.44641	9.49743	8.26931	8.26931		background	P982	-1.17709	0.051025	-1.22812	0	-1.17709		12_14	0	0.502374	0	0.502374			0	0.502374	0	0.502374
	post	P133							P984		P8	P8										14_20	0	1.68003	1e-06	1.68003			0	1.68003	1e-06	1.68003
									8.26931	8.71877	8.75732	8.75711		crisis	984	0.488007	0.449455	0.038337	0.000215	0.488007		20_133	-11.1201	0	20.0591	8.93898			11.1201	0	20.0591	31.1792
			GM median	n					P8		P12	P12
	whole asseemblage	bed							8.75732	8.75732	8.93769	8.93769		survival	8	0.180365	0	0.180365	0	0.180365
	whole asseemblage	P925	10.8005	39					P12		P14	P14										proportions							positive and negative percentages
	whole asseemblage	P949	9.42723	47					8.93769	8.93769	9.55244	9.44006		recovery	P12	0.614754	0	0.502374	0.11238	0.614754
	whole asseemblage	P961	8.86356	38					P14		P20	P20										bed pairs	disappearance of taxa effect	within-lineage effect	appearance of new taxa effect	assemblage size shift			bed pairs		disappearance of taxa effect	within-lineage effect	appearance of new taxa effect
	whole asseemblage	P982	9.44641	84					9.55244	9.44006	11.1201	11.1201		recovery	14	1.56765	-0.11238	1.68003	1e-06	1.56765		925-949	0.159236	0.719267	0.121497	1			925-949		15.9236	-71.9267	-12.1497
	whole asseemblage	P984	8.26931	64					P20		P133	P133										949-961	0.161948	0.686439	0.151614	1			949-961		16.1948	-68.6439	15.1614
	whole asseemblage	P8	8.75732	35					11.1201	0	20.0591	0		recovery	P20	8.93898	-11.1201	0	20.0591	8.93898		961-982	0.56684	0.330535	0.102625	1			961-982		56.684	-33.0535	-10.2625
	whole asseemblage	P12	8.93769	18																		982-984	0.03989	0.96011	0	1			982-984		3.989	-96.011	0
	whole asseemblage	P14	9.55244	36																		984-8	0.921001	0.0785583	0.000440567	1			984-8		92.1001	7.85583	0.0440567
	whole asseemblage	P20	11.1201	23																		08_12	0	1	0	1			08_12		0	100	0
	whole asseemblage	P133	20.0591	2																		12_14	0	1	0	1			12_14		0	100	0
																						14_20	0	0.999999	5.95227e-07	1			14_20		0	99.9999	5.95227e-05
																						20_133	0.356651	0	0.643349	1			20_133		-35.6651	0	64.3349
																						percentages
																						bed pairs	disappearance of taxa effect	within-lineage effect	appearance of new taxa effect	assemblage size shift
																						925-949	15.9236	71.9267	12.1497	100
																						949-961	16.1948	68.6439	15.1614	100
																						961-982	56.684	33.0535	10.2625	100
																						982-984	3.989	96.011	0	100
																						984-8	92.1001	7.85583	0.0440567	100
																						08_12	0	100	0	100
																						12_14	0	100	0	100
																						14_20	0	99.9999	5.95227e-05	100
																						20_133	35.6651	0	64.3349	100

## Sheet: TS7 CT-scans info
	bed_collection	specimen no.	voxel size (µm)	number of images	averaging	voltage (kv)	current (µA)	filter (mm Cu)
	925	4	50.4	500	3	180	220	0.5
	925	5	50.4	500	3	180	220	0.5
	925	8	76.36	600	3	180	330	0.5
	925	9	93.08	600	3	180	330	0.5
	925	10	76.36	600	3	180	330	0.5
	925	16	66.71	600	3	180	330	0.5
	925	25	50.4	500	3	180	220	0.5
	925	26	50.4	500	3	180	220	0.5
	925	27	50.4	600	3	180	220	0.5
	925	29	50.4	500	3	180	220	0.5
	925	30	50.4	600	3	180	220	0.5
	925	31	40.82	600	3	160	200	0.5
	925	32	40.82	600	3	160	200	0.5
	925	33	50.4	500	3	180	220	0.5
	925	35	37.25	600	3	160	200	0.5
	925	36	50.4	500	3	180	220	0.5
	925	37	50.4	500	3	180	220	0.5
	925	40	50.4	500	3	180	220	0.5
	982	22	38.92	700	5	180	220	0.5
	982	23	24.16	900	5	180	130	0.5
	982	34	39.04	650	5	180	210	0.5
	982	36	28.2	650	5	180	150	0.5
	982	37	32.59	600	5	180	180	0.5
	982	44	32.43	800	5	180	180	0.5
	982	45	22.19	750	5	180	120	0.5
	982	51	31.03	650	5	180	170	0.5
	982	53	25.42	1050	5	180	140	0.5
	982	54	35.97	700	5	180	190	0.5
	982	56	37.3	652	5	180	200	0.5
	982	57	24.87	850	5	180	130	0.5
	982	62	37.44	750	5	180	200	0.5
	982	63	36.09	600	5	180	200	0.5
	982	64	39.07	1000	5	180	210	0.5
	982	68	30.15	650	5	180	160	0.5
	982	69	17.76	1100	5	180	110	0.5
	961	16	67.96	500	3	140	300	0.5
	961	19	79.73	200	3	140	300	0.5
	961	20	67.96	500	3	140	300	0.5
	961	21	67.96	500	3	140	300	0.5
	925	1	56	1500	3	180	260	0.5
	925	2	56	1500	3	180	260	0.5
	925	3	46.53	1500	3	180	240	0.5
	925	7	46.53	1500	3	180	240	0.5
	925	39	46.53	1500	3	180	240	0.5
	8_1st m2	55	53.61	900	3	180	290	0.5
	8_2nd m2	39	64.87	900	3	180	350	0.5
	8_2nd m2	40	64.87	900	3	180	350	0.5
	8_2nd m2	43	39.49	800	3	180	200	0.5
	8_2nd m2	47	48.38	900	3	190	250	0.5
	12	17	39.13	900	3	180	210	0.5
	14	58	59.85	900	3	180	300	0.5
	16	10	81.98	600	3	180	440	0.5
	982	7	66.54	1500	3	180	360	0.5
	982	11	66.54	1500	3	150	360	0.5
	982	58	87.45	1500	3	240	180	0.5
	982	59	58.51	1500	3	180	310	0.5
	982	4	51.38	950	5	180	280	0.5
	982	12	50	850	5	180	270	0.5
	982	17	47.79	1150	5	180	260	0.5
	982	18	44.13	1100	5	180	240	0.5
	982	26	49.42	1200	5	180	270	0.5
	982	31	49.05	1100	5	180	270	0.5
	982	32	50.93	850	5	180	280	0.5
	982	38	47.88	1100	5	180	260	0.5
	982	55	45.2	1250	5	180	250	0.5
	982	60	50.32	1350	5	180	270	0.5
	982	61	42.67	950	5	180	230	0.5
	982	71	40.62	1150	5	180	220	0.5
	14	1	43.89	700	3	180	240	0.5
	14	3	43.89	700	3	180	240	0.5
	14	6	73.93	700	3	180	340	0.5
	14	7	36.25	700	3	180	200	0.5
	14	8	43.89	700	3	180	240	0.5
	14	10	43.89	700	3	180	240	0.5
	14	11	53.23	500	3	180	280	0.5
	14	12	43.89	700	3	180	240	0.5
	14	15	43.89	700	3	180	240	0.5
	14	16	73.93	700	3	180	340	0.5
	14	17	43.89	700	3	180	240	0.5
	14	22	36.25	700	3	180	200	0.5
	8	2	34.97	1000	3	140	100	0.5
	8	4	27.83	1000	3	140	100	0.5
	8	6	37.17	1000	3	140	120	0.5
	8	7	51.14	1000	3	140	120	0.5
	8	9	51.14	1000	3	140	120	0.5
	8	10	51.14	1000	3	140	120	0.5
	8	11	29.4	1000	3	140	100	0.5
	8	18	34.88	1000	3	140	100	0.5
	8	22	34.88	1000	3	140	100	0.5
	8	23	34.88	1000	3	140	100	0.5
	8	25	50.78	1000	3	140	100	0.5
	8	27	48.59	1000	3	140	100	0.5
	8	28	41.26	1000	3	140	100	0.5
	14	23	26.83	1000	3	110	90	0.5
	12	4	72.62	1000	3	110	140	0.5
	12	7	31.59	1000	3	90	140	0.5
	12	5	31.59	1000	3	80	140	0.5
	14	32	42.52	1000	3	140	90	0.5
	14	41	30.16	1000	3	140	90	0.5
	14	31	42.52	1000	3	140	90	0.5
	14	44	33.93	1000	3	140	90	0.5
	14	66	56.84	1000	3	140	90	0.5
	12	33	47.68	900	3	110	90	0.5
	12	35	34.97	900	3	110	90	0.5
	949	7	61.78	700	3	180	330	0.5
	949	8	61.78	700	3	180	330	0.5
	949	9	61.78	700	3	180	330	0.5
	949	14	61.78	700	3	180	330	0.5
	949	15	61.78	700	3	180	330	0.5
	961	1	65.02	650	3	180	350	0.5
	961	9	45.65	600	3	180	240	0.5
	961	10	46.13	600	3	180	250	0.5
	961	11	45.65	700	3	180	240	0.5
	961	12	48.88	700	3	180	240	0.5
	961	13	46.13	600	3	180	250	0.5
	961	14	45.65	700	3	180	240	0.5
	961	25	46.13	600	3	180	250	0.5
	12	10	29.64	1000	3	150	50	0.5
	12	11	48.24	1000	3	100	100	0.5
	12	18	37.08	1000	3	160	30	0.5
	14	18	29.64	1000	3	130	40	0.5
	14	20	29.64	1000	3	160	20	0.5
	961	6	24.94	800	5	180	130	0.5
	984	18	21.76	1050	5	180	120	0.5
	984	19	27.36	850	5	180	150	0.5
	984	20	24.66	950	5	180	130	0.5
	984	21	41.75	650	5	180	230	0.5
	984	22	30.81	900	5	180	170	0.5
	984	23	33.74	650	5	180	180	0.5
	984	24	38.65	950	5	180	210	0.5
	984	25	26.65	850	5	180	140	0.5
	984	26	36.31	650	5	180	200	0.5
	984	27	42.29	850	5	180	230	0.5
	984	28	35.52	650	5	180	190	0.5
	984	29	23.67	750	5	180	130	0.5
	984	30	39.95	650	5	180	220	0.5
	984	31	24.47	800	5	180	130	0.5
	984	32	43.21	650	5	180	240	0.5
	984_2nd m2	1	81.46	800	3	180	420	0.5
	984_2nd m2	3	80.78	800	3	180	400	0.5
	984_2nd m2	4	101.32	800	3	180	440	0.5
	984_2nd m2	5	74.18	800	3	180	400	0.5
	14	2	39.76	800	3	180	210	0.5
	14	5	39.76	800	3	180	210	0.5
	984_2nd m2	7	39.76	800	3	180	210	0.5
	984_2nd m2	9	39.76	800	3	180	210	0.5
	984_2nd m2	10	32.42	800	3	180	180	0.5
	984_2nd m2	12	39.76	800	3	180	210	0.5
	984_2nd m2	15	47.54	800	3	180	210	0.5
	949	13	98	900	3	90	60	0.5
	949	19	80.65	900	3	90	60	0.5
	949_1st m2	47	80.65	900	3	80	110	0.5
	949_2nd m2	91	71.87	900	3	80	110	0.5
	949_2nd m2	90	51.06	900	3	80	110	0.5
2017-12-17	976	1						0.5
2017-12-18	949	65						0.5
	982	5	27.65	850	5	180	150	0.5
	982	14	34.5	800	5	180	190	0.5
	982	20	38.91	750	5	180	210	0.5
	982	24	41.93	650	5	180	230	0.5
	982	29	79.41	650	5	180	440	0.5
	982	33	40.15	750	5	180	220	0.5
	982	40	41.93	650	5	180	230	0.5
	982	41	47.98	750	5	180	260	0.5
	982	42	57.17	650	5	180	310	0.5
	982	43	36.41	650	5	180	200	0.5
	982	65	47.69	650	5	180	260	0.5
	982	67	44.08	850	5	180	240	0.5
	982	72	62.78	650	5	180	340	0.5
	984	1	121.31	650	5	180	610	0.5
	984	2	91.03	650	5	180	500	0.5
	984	3	63.58	650	5	180	350	0.5
	984	4	64.32	650	5	180	350	0.5
	8	1	28.4	700	3	150	180	0.5
	8	3	28.4	700	3	150	180	0.5
	8	5	28.4	700	3	150	180	0.5
	8	8	45.03	700	3	180	230	0.5
	8	12	28.4	700	3	150	180	0.5
	8	14	28.4	700	3	150	180	0.5
	8	15	28.4	700	3	150	180	0.5
	8	24	45.03	700	3	180	230	0.5
	14	2	62.46	700	3	180	330	0.5
	14	13	62.46	700	3	180	340	0.5
	14	14	62.46	700	3	180	340	0.5
	14	24	66.46	700	3	180	340	0.5
	14	25	66.46	700	3	180	330	0.5
	925	44	45.03	700	3	180	230	0.5
	8_1st m2	57	41.7	600	3	180	230	0.5
	8_1st m3	58	49.42	600	3	180	270	0.5
	8_2nd m2	51	27.25	600	3	180	150	0.5
	8_2nd m3	44	49.42	600	3	180	270	0.5
	8_2nd m4	52	41.7	600	3	180	230	0.5
	4+10cm	60	41.7	600	3	180	230	0.5
	4+10cm	61	41.7	600	3	180	230	0.5
	4+10cm	63	49.42	600	3	180	270	0.5
	16	4	41.7	600	3	180	230	0.5
	12	6	41.7	600	3	180	230	0.5
	12	13	41.7	600	3	180	230	0.5
	984	5	60.78	1000	3	180	330	0.5
	984	6	60.78	900	3	180	330	0.5
	984	7	64.93	1000	3	180	360	0.5
	984	8	62.13	900	3	180	340	0.5
	984	9	44.59	950	3	180	240	0.5
	984	10	28.13	1400	3	180	150	0.5
	984	11	34.28	1100	3	180	190	0.5
	984	12	34.28	1000	3	180	190	0.5
	984	13	45.46	1100	3	180	250	0.5
	984	14	38.05	1050	3	180	210	0.5
	984	15	55.8	1300	3	180	300	0.5
	984	16	31.11	1300	3	180	170	0.5
	984	17	26.42	1050	3	140	180	0.5
	12	2	68.72	700	3	180	330	0.5
	12	9	35.34	600	3	180	190	0.5
	14_1st m2	42	35.34	500	3	180	190	0.5
	14_1st m2	43	35.34	500	3	180	190	0.5
	14_1st m2	46	68.72	600	3	180	330	0.5
	14_1st m2	47	68.72	700	3	180	330	0.5
	14_2nd m2	34	68.72	700	3	180	330	0.5
	14_2nd m3	35	68.72	700	3	180	330	0.5
	14_2nd m4	36	35.34	500	3	180	190	0.5
	14_2nd m5	37	35.34	500	3	180	190	0.5
	16-54	3	53.2	700	3	180	270	0.5
	16-54	4	68.72	700	3	180	330	0.5
	20-1.6 m	2	49.65	500	3	180	270	0.5
	20-1.6 m	3	68.72	600	3	180	330	0.5
	982	50	39.03	900	3	170	220	0.5
	984	33	33.87	950	3	160	200	0.5
	984	34	27	950	3	180	150	0.5
	984	35	19.79	650	3	150	130	0.5
	984	36	19.79	1050	3	150	130	0.5
	984	37	44.68	750	3	180	240	0.5
	984	38	37.61	750	3	180	200	0.5
	984	39	40.65	750	3	180	220	0.5
	984	40	37.61	750	3	180	200	0.5
	984	41	37.61	750	3	180	200	0.5
	984	42	46.4	750	3	180	250	0.5
	984	43	29.19	900	3	180	160	0.5
	12_1st m2	1	49.26	600	3	180	270	0.5
	12_1st m3	2	49.26	600	3	180	270	0.5
	12_1st m4	3	49.26	600	3	180	270	0.5
	12_1st m5	4	49.26	600	3	180	270	0.5
	12_2nd m2	1	49.26	600	3	180	270	0.5
	12_2nd m3	4	49.26	800	3	180	270	0.5
	12_2nd m4	5	49.26	800	3	180	270	0.5
	12	14	49.26	600	3	180	270	0.5
	12	16	49.26	600	3	180	270	0.5
	14	50	49.26	600	3	180	270	0.5
	984_2nd m2	14	49.26	800	3	180	270	0.5
	984_2nd m2	16	49.26	800	3	180	270	0.5
	925	12	79.39	600	3	180	340	0.5
	925	13	79.39	600	3	180	340	0.5
	925	14	75.37	600	3	180	340	0.5
	925	15	57.56	700	3	180	280	0.5
	925	17	57.56	600	3	180	310	0.5
	925	18	57.56	700	3	180	310	0.5
	925	20	57.56	600	3	180	310	0.5
	925	21	37.55	700	3	180	200	0.5
	925	22	37.55	700	3	180	200	0.5
	925	23	37.55	700	3	180	200	0.5
	925	45	51.21	700	3	180	280	0.5
	961	2	42.19	800	5	180	230	0.5
	961	3	28.48	900	5	180	150	0.5
	961	4	30.82	700	5	180	170	0.5
	961	5	38.84	600	5	180	215	0.5
	961	6	25.14	650	5	180	138	0.5
	961	7	27.27	800	5	180	150	0.5
	961	9	37.61	700	5	180	207	0.5
	961	23	52.71	700	5	180	290	0.5
	961	24	49.96	1000	5	180	270	0.5
	961	26	37.93	1200	5	180	210	0.5
	961	27	51.61	800	5	180	280	0.5
	961	28	42.13	950	5	180	230	0.5
	961	29	39.03	1000	5	180	210	0.5
	961	30	56.14	850	5	180	310	0.5
	976	9	37.86	700	5	180	209	0.5
	976	11	44.2	700	5	180	245	0.5
	976	12	31.6	850	5	180	175	0.5
	976	13	34.47	850	5	180	190	0.5
	976	14	46.08	750	5	180	250	0.5
	982	2	76.8	900	5	180	420	0.5
	982	4	55.89	850	5	180	310	0.5
	982	9	53.23	1000	5	180	290	0.5
	982	47	74.22	800	5	180	410	0.5
	982	48	77.4	700	5	180	430	0.5
	982	74	54.95	950	5	180	300	0.5
	982	75	63.88	1000	5	180	350	0.5
	982	76	62.57	1100	5	180	340	0.5
	982	78	63.88	900	5	180	350	0.5
	982	79	73.78	850	5	180	400	0.5
	982	1	54.61	950	5	180	300	0.5
	982	6	44.34	1050	5	180	240	0.5
	982	15	48.54	900	5	180	260	0.5
	982	19	51.63	850	5	180	280	0.5
	982	21	44.34	850	5	180	240	0.5
	982	30	77.38	900	5	180	420	0.5
	982	31	50	900	5	180	270	0.5
	982	35	44.34	800	5	180	240	0.5
	982	46	41.87	900	5	180	230	0.5
	982	70	99.03	900	5	180	550	0.5
	982	77	71.12	900	5	180	390	0.5
	982	79	80.56	900	5	210	380	0.5
